# Supplementary material for: ELISA versus PCR for diagnosis of chronic Chagas disease: systematic review and meta-analysis
Source: BMC Infect Dis. 2010 Nov 25;10:337. doi: 10.1186/1471-2334-10-337 (PMC3004908; doi:10.1186/1471-2334-10-337)
Supplement: Additional file 1 — ELISA for chronic Chagas disease descriptive summary - test characteristics; population/sample characteristics and test validity measures. 2/3-: two negative tests out of three; 2/3+: two positive tests out of three; CF or CFR: complement fixation reaction; CML: complement mediated lyses; CO Method: method to estimate the cut-off; DA: direct agglutination; ELISA: enzyme linked immunosorbent assay; Exclusively BB: investigation sample composed exclusive by blood donors; Gray zone: test scale inconclusive range; IHA and HA: (indirect) hemmagglutination; IIF: indirect immunefluorescence; IPR: immuneperoxidase reaction; -MEAN or +MEAN: mean values from those without or with Chagas disease respectively; NA: not assigned or missing; OD: optical densities; PHA: passive hemagglutination; Reliability: intra-test agreement; RIPA: radio-immune-precipitation assay; ROC: receiver operator characteristic; RPHA: reverse passive hemagglutination; RS1 and RS0: reference standard for subjects classified with and without Chagas disease respectively; SD: standard deviation; SE: standard error; WB: western blot; year: year of publication [file 1471-2334-10-337-S1.XLS]

## Sheet: Tabela_ELISA
StudyId	Author	year	Modality	Manufacturer	Name	Phase	Multicenter	Country	RS1	RS0	Recruitment period	Mean/Median age	Age range	Men proportion(%)	Exclusively BB	Sample	Strip test	CO Method	Gray zone	Cut-off	T.cruzi	Purification	Strain	Sample size	Prevalence(%)	Sensitivity(%)	Specificity(%)	Reliability
631	SPENCER HC	1980	In-house		ELISA	Phase 1	No	USA	IIF/CF OR XENODIAGNOSIS	IIF/CF	NA to NA	NA	NA to NA	NA	No	Sera	No	Not informed	Not informed	0.300 OD	Not informed	Crude antigen	CORPUS CHRISTI	369	24.93	98.91	94.58	NA
492	FUCHS AP	1980	In-house		ELISA	Phase 2	No	BRAZIL	Not informed	Not informed	1979 to 1979	NA	NA to NA	NA	No	Sera	No	Not informed	Not informed	Not informed	Not informed	Not informed	Not informed	684	60.23	98.54	97.43	NA
567A	KAHN T	1983	In-house		ELISA CIC	Phase 2	No	ARGENTINA	IIF/IHA/HA	IIF/IHA/HA	NA to NA	NA	NA to 50	NA	No	Sera	No	-MEAN + 2x SE	Not informed	0.145 OD	Epimastigote	Crude antigen	TULAHUEN/RA	45	44.44	65.00	100.00	NA
567B	KAHN T	1983	In-house		ELISA CAG	Phase 2	No	ARGENTINA	IIF/IHA/HA	IIF/IHA/HA	NA to NA	NA	NA to 50	NA	No	Sera	No	-MEAN + 2x SE	Not informed	0.180 OD	Epimastigote	Crude antigen	TULAHUEN/RA	45	44.44	55.00	100.00	NA
567C	KAHN T	1983	In-house		ELISA IgG	Phase 2	No	ARGENTINA	IIF/IHA/HA	IIF/IHA/HA	NA to NA	50	NA to NA	NA	No	Sera	No	-MEAN + 2x SE	Not informed	0.200 OD	Not informed	Not informed	Not informed	45	44.44	100.00	100.00	NA
212A	MAGNAVAL JF	1985	In-house		ELISA WHOLE EXTRACT	Phase 1	No	BRAZIL	Not informed	IIF/HA	NA to NA	NA	NA to NA	NA	No	Sera	No	Not informed	Not informed	0.300 OD	Epimastigote	Crude antigen	Not informed	1069	17.21	18.48	96.91	NA
212B	MAGNAVAL JF	1985	In-house		ELISA PURIFIED EXTRACT	Phase 1	No	BRAZIL	Not informed	IIF/HA	NA to NA	NA	NA to NA	NA	No	Sera	No	Not informed	Not informed	0.300 OD	Epimastigote	Purified antigen	Not informed	1069	17.49	28.34	90.93	NA
702	SCHECHTER M	1985	In-house		ELISA GPGO	Phase 1	No	BRAZIL	IIF/IHA/DA/CF	Not informed	NA to NA	NA	2 to 74	57	No	Sera	No	Not informed	Not informed	0.100 OD	Not informed	Purified antigen	x10 CLONE 1	155	84.52	100.00	91.67	NA
521	GONZALEZ J	1986	In-house		ELISA	Phase 1	No	CHILE	IIF/HA	IIF/HA	1982 to 1983	NA	NA to NA	NA	No	Sera	No	Not informed	Not informed	0.700 OD	Not informed	Not informed	Not informed	111	65.77	97.26	100.00	NA
424A	HUBSCH RM	1988	In-house		DOT-ELISA CITOPLASM	Phase 2	No	VENEZUELA	IIF/HA/CF	HA/IHA/CF	NA to NA	NA	15 to 82	NA	No	Sera	No	MEAN -LOG + 2SD	Not informed	1/512 DILUTION	Epimastigote	Purified antigen	PETRA MENDOZA	390	36.92	100.00	93.50	NA
424B	HUBSCH RM	1988	In-house		DOT-ELISA WHOLE EXTRACT	Phase 2	No	VENEZUELA	IIF/HA/CF	HA/IHA/CF	NA to NA	NA	15 to 82	NA	No	Sera	No	MEAN -LOG + 2SD	Not informed	1/128 DILUTION	Epimastigote	Crude antigen	PETRA MENDOZA	390	36.92	100.00	95.53	NA
729	CARBONETTO CH	1989	In-house		ELISA	Phase 1	No	ARGENTINA	IIF	IIF	NA to NA	NA	NA to NA	NA	No	Sera	No	-MEAN + 3x SD	Not informed	0.200 OD	Epimastigote	Crude antigen	TULAHUEN	78	64.10	100.00	100.00	NA
735	MONTEON VM	1989	In-house		ELISA	Phase 2	No	MEXICO	Not informed	Not informed	NA to NA	NA	NA to NA	NA	No	Sera	No	-MEAN + 2x SD	Not informed	0.600 OD	Epimastigote	Crude antigen	COCULA	406	29.31	36.97	99.30	NA
404	ZICKER F	1990	In-house		ELISA	Phase 3	No	BRAZIL	3/3+ ELISA/IIF/HA	2/3- ELISA/IIF/HA	1988 to 1988	NA	NA to NA	NA	No	Filter paper	No	MEAN OF - AND + CONTROLS	Not informed	Not informed	Epimastigote	Crude antigen	Y	1179	44.02	83.24	99.85	NA
347	REQUEJO HI	1991	In-house		DIG-ELISA	Phase 2	No	BRAZIL	IIF/CF/PHA	Not informed	NA to NA	NA	NA to NA	NA	No	Sera	No	-MEAN + 2x SD	Not informed	7 mm	Epimastigote	Not informed	Y	236	31.78	100.00	100.00	student t <0.05
479A	SILVA JF	1991	In-house		ELISA	Phase 2	No	BRAZIL	IIF	IIF	NA to NA	NA	NA to NA	NA	No	Sera	No	-MEAN + 3x SD	Not informed	Not informed	Epimastigote	Not informed	Not informed	265	14.34	94.74	98.68	NA
479B	SILVA JF	1991	In-house		COMPETITIVE-ELISA	Phase 2	No	BRAZIL	IIF	IIF	NA to NA	NA	NA to NA	NA	No	Sera	No	-MEAN + 3x SD	Not informed	Not informed	Epimastigote	Not informed	Not informed	265	14.34	92.11	100.00	NA
166A	CONTRERAS MC	1992	In-house		ELISA	Phase 1	No	CHILE	HA	HA	NA to NA	NA	NA to NA	NA	No	Sera	No	-MEAN + 3x SD	Not informed	0.100 OD	Epimastigote	Crude antigen	Not informed	178	58.43	100.00	100.00	NA
166B	CONTRERAS MC	1992	In-house		ELISA	Phase 1	No	CHILE	HA	HA	NA to NA	NA	NA to NA	NA	No	Filter paper	No	-MEAN + 3x SD	Not informed	0.100 OD	Epimastigote	Crude antigen	Not informed	64	45.31	100.00	100.00	NA
699	SCHATTSCHNEIDER ER	1992	In-house		ELISA	Phase 2	No	BRAZIL	Not informed	Not informed	NA to NA	44	NA to NA	62	No	Sera	No	Not informed	Not informed	Not informed	Epimastigote	Not informed	Not informed	99	31.31	100.00	91.18	NA
418	ANDRADE ALSS	1992	In-house		ELISA	Phase 3	No	BRAZIL	IIF/HA	IIF/HA	1988 to 1989	27	NA to NA	87	Yes	Sera	No	MEAN OF - AND +WEAK CONTROLS	Not informed	Not informed	Epimastigote	Not informed	Y	1451	3.72	96.30	97.07	NA
323A	PETRAY P	1992	In-house		ELISA-CAG	Phase 3	No	ARGENTINA	2/3+ IIF/HA/DA	2/3- IIF/HA/DA	NA to NA	NA	1 to 84	53	No	Sera	No	-MEAN + 2x SD	Not informed	Not informed	Not applicable	Purified antibody	Not applicable	215	34.42	58.11	98.58	NA
323B	PETRAY P	1992	In-house		ELISA-CIC	Phase 3	No	ARGENTINA	2/3+ IIF/HA/DA	2/3- IIF/HA/DA	NA to NA	NA	1 to 84	53	No	Sera	No	-MEAN + 2x SD	Not informed	Not informed	Not applicable	Not applicable	Not applicable	215	34.42	66.22	98.58	NA
341	ECHEVARRIA AAR	1993	In-house		ELISA	Phase 2	No	MEXICO	DOT-ELISA/WB	DOT-ELISA/WB	NA to NA	NA	18 to 50	86	Yes	Sera	No	-MEAN + 5x SD	Not informed	0.150 OD	Epimastigote	Crude antigen	MEXICANA	1186	1.77	100.00	99.66	NA
576	KNECHER LM	1994	In-house		ELISA	Phase 2	Unclear	ARGENTINA BRAZIL	IIF/IHA/DA	IIF/IHA/DA	NA to NA	NA	NA to NA	NA	No	Plasma	No	-MEAN x 3	(0.8 to 1.2) x CUT-OFF	Not informed	Not informed	Crude antigen	TULAHUEN	1562	42.32	99.85	98.78	cv 9.60%
600	LISSALDO AM	1994	In-house		DOT-ELISA	Phase 2	No	BRAZIL	Not informed	Not informed	NA to NA	NA	NA to NA	NA	No	Sera	No	Not informed	Not informed	Not informed	Epimastigote	Crude antigen	Y	355	22.54	100.00	95.64	NA
390	WINKLER MA	1995	In-house		EIA GP 50/60/90 LPPG	Phase 1	No	USA	IIF/HA OR XENODIAGNOSIS	Not informed	NA to NA	NA	NA to NA	NA	No	Sera	No	-MEAN x 3.3	Not informed	Not informed	Epimastigote	Purified antigen	Not informed	438	25.11	98.18	100.00	NA
207	COELHO GLLM	1995	In-house		ELISA	Phase 2	No	BRAZIL	IIF	IIF	NA to NA	NA	NA to NA	NA	No	Sera	No	-MEAN + 2x SD	Not informed	1/80 DILUTION	Epimastigote	Crude antigen	Y	151	87.42	98.48	100.00	NA
623	SOLANA ME	1995	In-house		RNP ELISA	Phase 2	Unclear	ARGENTINA BRAZIL	ELISA/IIF/HA	ELISA/HA/IIF	NA to NA	NA	NA to NA	NA	No	Sera	No	-MEAN + 3x SD	Not informed	1/200 DILUTION	Epimastigote	Not informed	TULAHUEN/Y	216	46.30	97.00	99.14	NA
643	TAMBOURGI DV	1995	In-house		T-DAF ELISA	Phase 2	No	BRAZIL	IIF/HA	IIF/HA	NA to NA	NA	NA to NA	NA	No	Sera	No	-MEAN + 3x SD	Not informed	1.000 OD	Trypomastigote	Purified antigen	Y	302	29.80	95.56	100.00	NA
171	CORRAL RS	1996	In-house		ELISA URINE ANTIGENS	Phase 1	No	BRAZIL	ELISA/IIF/HA	ELISA/HA/IIF	NA to NA	NA	NA to 55	NA	No	Urine	No	-MEAN + 3x SD	Not informed	Not informed	Trypomastigote	Not applicable	Y	60	20.00	33.33	93.75	NA
52	AVILA JL	1996	In-house		CHOL-SULFATE ELISA	Phase 1	No	VENEZUELA	Not informed	Not informed	NA to NA	NA	NA to NA	NA	No	Sera	No	Not informed	Not informed	0.100 OD	Not applicable	Not applicable	Not applicable	513	24.76	77.95	95.34	NA
247	MONTEON VM	1997	In-house		ELISA C. lucilae	Phase 2	No	BRAZIL MEXICO	Not informed	Not informed	NA to NA	NA	NA to NA	NA	No	Sera	No	-MEAN + 5x SD	Not informed	Not informed	Not informed	Not informed	Not informed	218	41.74	100.00	83.46	NA
54	AZNAR C	1997	In-house		ELISA	Phase 2	No	ARGENTINA BOLIVIA	IIF/HA	Not informed	NA to NA	NA	NA to NA	NA	No	Sera	No	-MEAN + 2x SD	Not informed	0.302 OD	Trypomastigote	Crude antigen	BRENER/CL	570	15.61	98.88	98.34	NA
145	CASTILLA MM	1988	In-house		DIG-ELISA	Phase 1	No	MEXICO	HA	HA	NA to NA	NA	NA to NA	NA	No	Sera	No	-MEAN + 3x SD	Not informed	>= 6 mm	Epimastigote	Crude antigen	COCULA	63	49.21	100.00	100.00	NA
579B	KRAUTZ GM	1998	In-house		ELISA-EPI	Phase 1	No	BRAZIL	Not informed	Not informed	NA to NA	NA	NA to NA	NA	No	Sera	No	-MEDIAN +2SD	Not informed	Not informed	Epimastigote	Crude antigen	SILVIO X-10/4	69	43.48	100.00	69.23	NA
8	AMADOR EA	1998	In-house		ELISA GP 57/SI	Phase 1	No	CHILE	IFI/IHA/CML	IIF/IHA/CML	NA to NA	NA	NA to NA	NA	No	Sera	No	-MEAN + 3x SD	Not informed	Not informed	Epimastigote	Purified antigen	Y	191	23.56	97.78	98.63	NA
311	PARTEL CD	1998	In-house		ELISA	Phase 2	No	BRAZIL	Not informed	Not informed	NA to NA	NA	NA to NA	NA	No	Sera	No	MAXIMIZING YOUDEN INDEX	Not informed	40 U/ml	Epimastigote	Purified antigen	Y	151	48.34	98.63	98.72	cv 7.90%
76B	BETONICO GN	1999	In-house		ELISA	Phase 1	No	BRAZIL	2/3+ ELISA/IIF/HA	2/3- ELISA/IIF/HA	NA to NA	NA	NA to NA	NA	No	Sera	No	Not informed	Not informed	Not informed	Not informed	Not informed	Not informed	138	22.46	41.94	77.57	NA
327	PINHO RT	1999	In-house		SALIVA ELISA	Phase 2	No	BRAZIL	ELISA/IIF/HA	ELISA/IIF/HA	NA to NA	NA	NA to NA	NA	No	Saliva	No	-MEAN + 2x SD	Not informed	1/2 DILUTION	Epimastigote	Crude antigen	Y	214	53.27	90.35	95.00	NA
348A	UMEZAWA ES	1999	In-house		EPIELISA	Phase 2	Unclear	Not informed	Not informed	Not informed	NA to NA	NA	NA to NA	NA	No	Sera	No	-MEAN + 3x SD	Not informed	Not informed	Epimastigote	Crude antigen	Y	541	56.19	100.00	83.97	NA
183	LOPEZ MC	1999	In-house		ELISA	Phase 3	No	COLOMBIA	IIF	IIF	NA to NA	NA	NA to NA	NA	No	Sera	No	Not informed	Not informed	0.100 OD	Epimastigote	Not informed	COLOMBIAN IRHO/CO/69/GUATEQUE	595	18.82	98.21	98.96	NA
320A	PEREIRA VRA	2000	In-house		ELISA Tc46	Phase 2	No	BRAZIL	Not informed	Not informed	NA to NA	NA	NA to NA	NA	No	Sera	No	-MEAN + 2x SD	Not informed	Not informed	Epimastigote	Purified antigen	Y	88	47.73	97.62	100.00	NA
320B	PEREIRA VRA	2000	In-house		ELISA Tc58	Phase 2	No	BRAZIL	Not informed	Not informed	NA to NA	NA	NA to NA	NA	No	Sera	No	-MEAN + 2x SD	Not informed	Not informed	Epimastigote	Purified antigen	Y	88	47.73	100.00	91.30	NA
303	PALACIOS X	2000	In-house		ELISA INDIRECT	Phase 3	Yes	NICARAGUA	IIF	IIF	NA to NA	NA	NA to NA	NA	No	Filter paper	No	-MEAN + 2x SD	Not informed	0.340 OD	Epimastigote	Crude antigen	Not informed	2434	8.50	100.00	97.62	NA
269	NAKAZAWA M	2001	In-house		TESA-ELISA	Phase 2	No	BRAZIL	ELISA/IIF/HA	ELISA/HA/IIF	NA to NA	NA	NA to NA	NA	No	Sera	No	-MEAN + 3x SD	(0.9 to 1.1) x CUT-OFF	0.378 OD	Not informed	Not informed	Y/WSL/12S/COLOMBIAN	360	34.44	100.00	95.76	NA
353A	UMEZAWA ES	2001	In-house		TESA-ELISA	Phase 2	No	BRAZIL	Not informed	Not informed	NA to NA	NA	NA to NA	NA	No	Sera	No	-MEAN + 3x SD	Not informed	Not informed	Trypomastigote	Not informed	Y	231	29.00	100.00	96.34	NA
353B	UMEZAWA ES	2001	In-house		EAE-ELISA	Phase 2	No	BRAZIL	Not informed	Not informed	NA to NA	NA	NA to NA	NA	No	Sera	No	MEAN OF - AND + CONTROLS	Not informed	Not informed	Epimastigote	Crude antigen	Y	231	29.00	100.00	76.22	NA
690	SANCHEZ B	2001	In-house		MICRO-ELISA	Phase 2	No	MEXICO	Not informed	Not informed	NA to NA	NA	NA to NA	NA	No	Sera	No	-MEAN + 2.5x SD	Not informed	0.100 OD	Epimastigote	Crude antigen	MINOA/QUERETARO/MOTIO/Y	252	30.56	100.00	95.81	NA
129	CANNOVA DC	2002	In-house		ELISA	Phase 2	No	VENEZUELA	IIF/HA/CFR	IIF/HA/CFR	NA to NA	NA	NA to NA	NA	No	Sera	No	-MEAN + 3x SD	Not informed	0.250 OD	Epimastigote	Crude antigen	Not informed	231	43.29	96.00	94.66	NA
224	MARCIPAR IS	2003	In-house		ELISA LLGP-67	Phase 1	No	ARGENTINA	2/2+ ELISA/HA	2/2- ELISA/HA	NA to NA	NA	NA to NA	NA	Yes	Sera	No	-MEAN + 2x SD	Not informed	Not informed	Epimastigote	Purified antigen	TULAHUEN	103	48.54	98.00	98.11	NA
349C	UMEZAWA ES	2003	In-house		EPI-ELISA	Phase 2	Unclear	BRAZIL	TESA-BLOT	TESA-BLOT	NA to NA	NA	NA to NA	NA	Yes	Sera	No	Not informed	(0.9 to 1.1) x CUT-OFF	0.200 OD	Epimastigote	Crude antigen	Y	451	1.33	50.00	96.85	NA
349B	UMEZAWA ES	2003	In-house		ELISA-EAE	Phase 2	Unclear	BRAZIL	TESA-BLOT	TESA-BLOT	NA to NA	NA	NA to NA	NA	No	Sera	No	Not informed	Not informed	0.200 OD	Epimastigote	Not informed	Y	1345	46.32	99.52	92.66	NA
460A	ENCISO C	2004	In-house		ELISA	Phase 1	No	COLOMBIA	IIF	IIF	NA to NA	NA	NA to NA	NA	Yes	Sera	No	-MEAN + 2x SD	(0.9 to 0.99) x CUT-OFF	Not informed	Not informed	Not informed	IRHO/98/MUNATA + MDID/CO/87/N3 + MHOM/CO/87/SPR	29	51.72	100.00	92.86	NA
351B	UMEZAWA ES	2004	In-house		EAE-ELISA	Phase 2	Unclear	MANY LATIN AMERICAN COUNTRIES	Not informed	Not informed	NA to NA	NA	NA to NA	NA	No	Sera	No	Not informed	Not informed	Not informed	Epimastigote	Crude antigen	Not informed	303	53.14	100.00	95.77	NA
72A	BERRIZBIETIA M	2004	In-house		ELISA EPIMASTIGOTE	Phase 2	No	VENEZUELA	ELISA/IIF/HA	Not informed	NA to NA	NA	NA to NA	NA	No	Sera	No	Not informed	Not informed	0.100 OD	Epimastigote	Crude antigen	TULAHUEN/BRAZIL	435	16.09	100.00	98.63	NA
72B	BERRIZBIETIA M	2004	In-house		ELISA AMASTIGOTE	Phase 2	No	VENEZUELA	ELISA/IIF/HA	Not informed	NA to NA	NA	NA to NA	NA	No	Sera	No	Not informed	Not informed	0.100 OD	Amastigote	Crude antigen	TULAHUEN/BRAZIL	435	16.09	100.00	98.08	NA
72C	BERRIZBIETIA M	2004	In-house		ELISA TRYPOMASTIGOTE	Phase 2	No	VENEZUELA	ELISA/IIF/HA	Not informed	NA to NA	NA	NA to NA	NA	No	Sera	No	Not informed	Not informed	0.100 OD	Trypomastigote	Crude antigen	TULAHUEN/BRAZIL	435	16.09	100.00	99.25	NA
329A	PIRARD M	2005	In-house		CRUDE ELISA	Phase 3	No	BOLIVIA	LATENT CLASS ANALYSIS	LATENT CLASS ANALYSIS	1998 to 1999	31	NA to NA	66	Yes	Sera	No	Not informed	Not informed	Not informed	Not informed	Crude antigen	Not informed	396	36.62	100.00	96.81	NA
71A	BERRIZBEITIA M	2006	In-house		ELISA TESA TULAHUEN	Phase 2	No	VENEZUELA	2/3+ ELISA/IIF/HA	3/3- ELISA/IIF/HA	NA to NA	NA	NA to NA	NA	No	Sera	No	Not informed	Not informed	0.100 OD	Trypomastigote	Purified antigen	TULAHUEN	709	27.50	100.00	99.22	NA
71B	BERRIZBEITIA M	2006	In-house		ELISA TESA BRAZIL	Phase 2	No	VENEZUELA	2/3+ ELISA/IIF/HA	3/3- ELISA/IIF/HA	NA to NA	NA	NA to NA	NA	No	Sera	No	Not informed	Not informed	0.100 OD	Trypomastigote	Purified antigen	BRAZIL	709	27.50	100.00	99.61	NA
122A	CABALLERO ZC	2007	In-house		ELISA IMT	Phase 2	Yes	BRAZIL PANAMA	TESA-BLOT	TESA-BLOT	NA to NA	NA	18 to 60	60	No	Sera	No	-MEAN + 3x SD	Not informed	Not informed	Epimastigote	Crude antigen	Y	307	22.48	100.00	90.68	NA
12A	ALMEIDA IC	1997	In-house		CL-ELISA A&T	Phase 1	No	BRAZIL	Not informed	Not informed	NA to NA	NA	NA to NA	NA	No	Sera	No	-MEAN + 10x SD	(0.9 to 1.0) x CUT-OFF	Not informed	Trypomastigote	Purified antigen	Y	1388	7.20	100.00	100.00	cv 8.47%
12B	ALMEIDA IC	1997	In-house		CL-ELISA EpEx	Phase 1	No	BRAZIL	Not informed	Not informed	NA to NA	NA	NA to NA	NA	No	Sera	No	-MEAN + 10x SD	(0.9 to 1.0) x CUT-OFF	Not informed	Epimastigote	Crude antigen	TULAHUEN	1388	7.20	100.00	99.77	cv 8.54%
190C	LORCA M	1992	Comercial	ABBOTT	CHAGAS ELISA	Phase 2	No	ARGENTINA	IIF/IPR	IIF/IPR	NA to NA	NA	NA to NA	NA	No	Sera	No	Not informed	Not informed	Not informed	Not informed	Not informed	Not informed	180	45.56	93.90	100.00	NA
732	PAN AA	1992	Comercial	ABBOTT	EIA	Phase 2	Yes	ARGENTINA BRAZIL	HA	HA	NA to NA	NA	NA to NA	NA	No	Sera	No	-MEAN + (+MEAN x 0.13)	(0.8 to 1.2) x CUT-OFF	0.100 OD	Not informed	Not informed	Not informed	1299	26.25	93.84	98.64	NA
142B	CARVALHO MR	1993	Comercial	ABBOTT	ELISA	Phase 2	Unclear	BRAZIL	IIF/HA OR XENODIAGNOSIS	IIF/HA	NA to NA	NA	NA to NA	NA	No	Sera	No	Not informed	Not informed	Not informed	Not informed	Not informed	Not informed	415	53.98	100.00	95.29	NA
545A	HAMERSCHLAK N	1997	Comercial	ABBOTT	CHAGAS ELISA	Phase 2	No	BRAZIL	IIF/RPHA	IIF/RPHA	NA to NA	NA	NA to NA	NA	Yes	Sera	No	Not informed	Not informed	Not informed	Not informed	Not informed	Not informed	60	33.33	100.00	90.00	NA
287B	OELEMAN WMR	1998	Comercial	ABBOTT	CHAGAS ELISA	Phase 2	No	BRAZIL	ELISA/IIF	ELISA/IIF	NA to NA	NA	NA to NA	NA	No	Sera	No	Not informed	Not informed	Not informed	Not informed	Not informed	Not informed	1025	52.59	95.55	98.97	NA
597A	LEIBY DA	2000	Comercial	ABBOTT	ELISA	Phase 2	No	BRAZIL	IIF	IIF	NA to NA	NA	NA to NA	NA	Yes	Sera	No	Not informed	Not informed	Not informed	Not informed	Not informed	Not informed	220	91.36	93.03	100.00	NA
573A	KIRCHHOFF LV	2006	Comercial	ABBOTT	CHAGAS EIA	Phase 3	Yes	MEXICO	RIPA	RIPA	1998 to 2001	NA	NA to NA	76	Yes	Sera	No	Not informed	Not informed	Not informed	Not informed	Not informed	Not informed	2897	0.86	92.00	99.76	NA
545B	HAMERSCHLAK N	1997	Comercial	BIOLAB-MERIEUX	ELISA	Phase 2	No	BRAZIL	IIF/RPHA	IIF+RPHA	NA to NA	NA	NA to NA	NA	Yes	Sera	No	Not informed	Not informed	Not informed	Not informed	Not informed	Not informed	60	33.33	100.00	82.50	NA
287C	OELEMAN WMR	1998	Comercial	BIOLAB-MERIEUX	BIOELISACRUZI	Phase 2	No	BRAZIL	ELISA+IIF	ELISA/IIF	NA to NA	NA	NA to NA	NA	No	Sera	No	Not informed	Not informed	Not informed	Not informed	Not informed	Not informed	1025	50.24	99.61	98.63	NA
471B	FERREIRA AW	2001	Comercial	BIOLAB-MERIEUX	BIOELISACRUZI	Phase 2	No	BRAZIL	ELISA/IIF/HA	Not informed	NA to NA	NA	NA to NA	NA	No	Sera	No	Not informed	Not informed	Not informed	Not informed	Crude antigen	Not informed	290	34.83	100.00	94.71	NA
142C	CARVALHO MR	1993	Comercial	BIOLAB DIAGNOSTICA	ELISA	Phase 2	Unclear	BRAZIL	IIF/HA OR XENODIAGNOSIS	IIF/HA	NA to NA	NA	NA to NA	NA	No	Sera	No	Not informed	Not informed	Not informed	Not informed	Not informed	Not informed	415	53.98	99.11	98.43	NA
494B	GADELHA AAM	2003	Comercial	BIOMANGUINHOS	CHAGAS IgG ELISA	Phase 2	No	BRAZIL	Not informed	Not informed	NA to NA	NA	21 to 82	NA	No	Sera	No	Not informed	Not informed	Not informed	Not informed	Not informed	Not informed	287	38.33	100.00	98.62	NA
122C	CABALLERO ZC	2007	Comercial	BIOMERIEUX BRASIL	ELISAcruzi	Phase 2	Yes	BRAZIL PANAMA	TESA-BLOT	TESA-BLOT	NA to NA	NA	18 to 60	60	No	Sera	No	Not informed	Not informed	Not informed	Epimastigote	Not informed	Not informed	307	22.48	98.55	89.08	NA
122D	CABALLERO ZC	2007	Comercial	BIOMERIEUX BRASIL	CHAGATEK	Phase 2	Yes	BRAZIL PANAMA	TESA-BLOT	TESA-BLOT	NA to NA	NA	18 to 60	60	No	Sera	No	Not informed	Not informed	Not informed	Epimastigote	Not informed	Not informed	307	22.48	100.00	92.02	NA
122B	CABALLERO ZC	2007	Comercial	BIOSCHILE	CHAGAS III	Phase 2	Yes	BRAZIL PANAMA	TESA-BLOT	TESA-BLOT	NA to NA	NA	18 to 60	60	No	Sera	No	Not informed	Not informed	Not informed	Epimastigote	Not informed	Not informed	307	22.48	100.00	90.76	NA
214C	MALAN AK	2006	Comercial	BIOTECH TRADING PART	IVD RESEARCH CHAGAS ELISA	Phase 2	No	BRAZIL USA	Not informed	Not informed	NA to NA	49	21 to 71	47	No	Sera	No	Not informed	Not informed	0.200 OD	Not informed	Not informed	Not informed	220	13.64	100.00	94.74	NA
710B	TEIXEIRA MGM	1994	Comercial	BIOTICA	BIOZIMA-CHAGAS	Phase 2	No	BRAZIL	IIF/HA	IIF/HA	NA to NA	NA	NA to NA	NA	No	Sera	No	Not informed	Not informed	Not informed	Not informed	Not informed	Not informed	272	58.82	99.38	94.64	NA
710C	TEIXEIRA MGM	1994	Comercial	BIOTICA	IM-UFRJ	Phase 2	No	BRAZIL	IIF/HA	IIF/HA	NA to NA	NA	NA to NA	NA	No	Sera	No	(-MEDIAN + +MEDIAN)/3	Not informed	Not informed	Not informed	Not informed	Not informed	272	58.82	100.00	90.18	NA
257A	MORETTI E	2004	Comercial	BIOZYMA	ELISA	Phase 2	No	ARGENTINA	ELISA	ELISA	NA to NA	NA	NA to NA	NA	No	Saliva	No	ROC	Not informed	Not informed	Not informed	Not informed	Not informed	252	35.32	97.75	96.93	NA
455B	DUARTE AMV	2006	Comercial	DCP-MEDLAB	IMMULITE CHAGAS IgG	Phase 2	No	BRAZIL	2/3+ ELISA/IIF/HA	3/3- ELISA/IIF/HA	2000 to 2002	NA	10 to 80	NA	No	Sera	No	Not informed	Not informed	Not informed	Not informed	Not informed	Not informed	414	38.89	100.00	89.41	kappa 0.751
710A	TEIXEIRA MGM	1994	Comercial	EMBRABIO	HEMOBIO-CHAGAS	Phase 2	No	BRAZIL	IIF/HA	IIF/HA	NA to NA	NA	16 to 78	NA	No	Sera	No	Not informed	Not informed	Not informed	Not informed	Not informed	Not informed	272	58.82	100.00	95.54	NA
597B	LEIBY DA	2000	Comercial	EMBRABIO	ELISA	Phase 2	No	BRAZIL	IIF	IIF	NA to NA	NA	NA to NA	NA	Yes	Sera	No	Not informed	Not informed	Not informed	Not informed	Not informed	Not informed	220	91.36	93.53	100.00	NA
214B	MALAN AK	2006	Comercial	FDA-CLEARED	HEMAGEN CHAGAS	Phase 2	No	BRAZIL USA	Not informed	Not informed	NA to NA	49	21 to 71	47	No	Sera	No	Not informed	Not informed	0.276 to 0.303 OD	Not informed	Not informed	Not informed	220	13.64	100.00	97.37	NA
257B	MORETTI E	2004	Comercial	GEN CELL	ELISA	Phase 2	No	ARGENTINA	ELISA	ELISA	NA to NA	NA	NA to NA	NA	No	Saliva	No	ROC	Not informed	Not informed	Not informed	Not informed	Not informed	188	32.45	95.08	94.49	NA
46	ARRIETA R	2004	Comercial	GEN CELL	CRUZI-TEST ELISA	Phase 3	Yes	ARGENTINA	ELISA/IFI/IHA	ELISA/IIF/IHA	2000 to 2001	NA	1 to 14	NA	No	Sera	No	Not informed	Not informed	Not informed	Not informed	Not informed	Not informed	250	20.40	98.04	92.96	NA
545C	HAMERSCHLAK N	1997	Comercial	GULL	ELISA	Phase 2	No	BRAZIL	IIF/RPHA	IIF/RPHA	NA to NA	NA	NA to NA	NA	Yes	Sera	No	Not informed	Not informed	Not informed	Not informed	Not informed	Not informed	60	33.33	100.00	95.00	NA
555B	HOUGHTON RL	1999	Comercial	GULL	ELISA	Phase 1	No	BRAZIL EQUADOR USA	RIPA	Not informed	NA to NA	NA	NA to NA	NA	No	Sera	No	Not informed	Not informed	Not informed	Not informed	Crude antigen	Not informed	133	91.73	73.77	54.55	NA
597D	LEIBY DA	2000	Comercial	GULL	ELISA	Phase 2	No	BRAZIL	IIF	IIF	NA to NA	NA	NA to NA	NA	Yes	Sera	No	Not informed	Not informed	Not informed	Not informed	Not informed	Not informed	220	91.36	97.01	100.00	NA
329B	PIRARD M	2005	Comercial	GULL	ELISA	Phase 3	No	BOLIVIA	LATENT CLASS ANALYSIS	LATENT CLASS ANALYSIS	1998 to 1999	31	NA to NA	66	Yes	Sera	No	Not informed	Not informed	Not informed	Not informed	Not informed	Not informed	396	36.62	98.62	96.41	NA
190A	LORCA M	1992	Comercial	INSTITUTO DE INVESTIGACION DE SALUD PUBLICA DE PARAGUAY	CHAGAS TEST ELISA	Phase 2	No	ARGENTINA	IIF/IPR	IIF/IPR	NA to NA	NA	NA to NA	NA	No	Sera	No	Not informed	Not informed	Not informed	Not informed	Not informed	Not informed	180	45.56	96.34	97.96	NA
573B	KIRCHHOFF LV	2006	Comercial	MERIDIAN	CHAGAS IgG ELISA	Phase 3	Yes	MEXICO	RIPA	RIPA	1998 to 2001	NA	NA to NA	76	Yes	Sera	No	Not informed	Not informed	Not informed	Not informed	Not informed	Not informed	4399	0.68	70.00	100.00	NA
597C	LEIBY DA	2000	Comercial	ORGANON	ELISA	Phase 2	No	BRAZIL	IIF	IIF	NA to NA	NA	NA to NA	NA	Yes	Sera	No	Not informed	Not informed	Not informed	Not informed	Not informed	Not informed	220	91.36	97.51	100.00	NA
460B	ENCISO C	2004	Comercial	ORGANON	CHAGATEK	Phase 1	No	COLOMBIA	IIF	IIF	NA to NA	NA	NA to NA	NA	Yes	Sera	No	Not informed	Not informed	Not informed	Not informed	Not informed	Not informed	29	51.72	93.33	50.00	NA
999A	RIVETZ B	2007	Comercial	ORGENICS	IMMUNOCOMB II CHAGAS Ab	Phase 2	Yes	ARGENTINA	Not informed	Not informed	NA to NA	NA	NA to NA	NA	No	Sera	Yes	Not applicable	Not applicable	Not applicable	Not informed	Not informed	Not informed	616	48.05	100.00	90.94	NA
999B	RIVETZ B	2007	Comercial	ORGENICS	IMMUNOCOMB II CHAGAS Ab	Phase 2	Yes	BRAZIL	Not informed	Not informed	NA to NA	NA	NA to NA	NA	No	Sera	Yes	Not applicable	Not applicable	Not applicable	Not informed	Not informed	Not informed	429	50.12	99.53	97.16	NA
999C	RIVETZ B	2007	Comercial	ORGENICS	IMMUNOCOMB II CHAGAS Ab	Phase 2	Yes	BRAZIL	Not informed	Not informed	NA to NA	NA	NA to NA	NA	No	Sera	Yes	Not applicable	Not applicable	Not applicable	Not informed	Not informed	Not informed	426	50.47	99.53	97.16	NA
999D	RIVETZ B	2007	Comercial	ORGENICS	IMMUNOCOMB II CHAGAS Ab	Phase 2	Yes	BRAZIL	Not informed	Not informed	NA to NA	NA	NA to NA	NA	No	Sera	Yes	Not applicable	Not applicable	Not applicable	Not informed	Not informed	Not informed	658	18.84	100.00	100.00	NA
999E	RIVETZ B	2007	Comercial	ORGENICS	IMMUNOCOMB II CHAGAS Ab	Phase 2	Yes	CHILE	IIF	IIF	NA to NA	NA	NA to NA	NA	No	Sera	Yes	Not applicable	Not applicable	Not applicable	Not informed	Not informed	Not informed	339	31.56	100.00	99.14	NA
999F	RIVETZ B	2007	Comercial	ORGENICS	IMMUNOCOMB II CHAGAS Ab	Phase 2	Yes	COLOMBIA	ELISA/IIF	ELISA/IIF	NA to NA	NA	NA to NA	NA	No	Sera	Yes	Not applicable	Not applicable	Not applicable	Not informed	Not informed	Not informed	150	33.33	98.00	100.00	NA
999G	RIVETZ B	2007	Comercial	ORGENICS	IMMUNOCOMB II CHAGAS Ab	Phase 2	Yes	COLOMBIA	Not informed	Not informed	NA to NA	NA	NA to NA	NA	No	Sera	Yes	Not applicable	Not applicable	Not applicable	Not informed	Not informed	Not informed	332	19.58	100.00	99.63	NA
999I	RIVETZ B	2007	Comercial	ORGENICS	IMMUNOCOMB II CHAGAS Ab	Phase 2	Yes	MEXICO	ELISA/IIF/HA	ELISA/IIF/HA	NA to NA	NA	NA to NA	NA	No	Sera	Yes	Not applicable	Not applicable	Not applicable	Not informed	Not informed	Not informed	250	30.00	78.67	93.71	NA
999H	RIVETZ B	2007	Comercial	ORGENICS	IMMUNOCOMB II CHAGAS Ab	Phase 3	Yes	HONDURAS	SEVERAL DIFFERENT SEROLOGY	SEVERAL DIFFERENT SEROLOGY	NA to NA	NA	NA to NA	NA	No	Sera	Yes	Not applicable	Not applicable	Not applicable	Not informed	Not informed	Not informed	228	39.91	100.00	98.54	NA
142D	CARVALHO MR	1993	Comercial	ORTHO	ELISA	Phase 2	Unclear	BRAZIL	IIF/HA OR XENODIAGNOSIS	IIF/HA	NA to NA	NA	NA to NA	NA	No	Sera	No	Not informed	Not informed	Not informed	Not informed	Not informed	Not informed	415	53.98	100.00	95.29	NA
653	TOBLER LH	2007	Comercial	ORTHO	T. cruzi ELISA	Phase 1	No	USA	Not informed	Not informed	NA to NA	NA	NA to NA	NA	No	Sera	No	CALIBRATOR MEAN + CONSTANT	(0.5 to 1.0) x CUT-OFF	Not informed	Not informed	Not informed	Not informed	10552	1.71	97.78	100.00	NA
754	GORLIN J	2008	Comercial	ORTHO	T. cruzi ELISA	Phase 2	Yes	USA	2/4+ ELISA/IIF/HA/CF OR PARASITOLOGICAL	RIPA	NA to NA	NA	NA to NA	NA	No	Sera	No	Not informed	Not informed	Not informed	Not informed	Not informed	Not informed	46975	1.84	99.88	99.85	NA
214A	MALAN AK	2006	Comercial	PANBIO	CelLabs T.cruzi IgG ELISA	Phase 2	No	BRAZIL USA	Not informed	Not informed	NA to NA	49	21 to 71	47	No	Sera	No	Not informed	Not informed	0.200 to 0.300 OD	Not informed	Not informed	Not informed	220	13.64	100.00	98.95	NA
287A	OELEMAN WMR	1998	Comercial	POLYCHACO	BIOZIMA-CHAGAS	Phase 2	No	BRAZIL	ELISA+IIF	ELISA/IIF	NA to NA	NA	NA to NA	NA	No	Sera	No	Not informed	Not informed	Not informed	Not informed	Not informed	Not informed	1025	50.73	100.00	94.65	NA
190B	LORCA M	1992	Comercial	PRODUTOS PROFESIONALES DE ARGENTINA	ORTHO CHAGAS ELISA	Phase 2	No	ARGENTINA	IIF/IPR	IIF/IPR	NA to NA	NA	NA to NA	NA	No	Sera	No	Not informed	Not informed	Not informed	Not informed	Not informed	Not informed	180	45.56	95.12	98.98	NA
190D	LORCA M	1992	Comercial	SERO IMMUNEDIAGNOSTIC USA	ELISA CHAGAS-BIO CHILE	Phase 2	No	ARGENTINA	IIF/IPR	IIF/IPR	NA to NA	NA	NA to NA	NA	No	Sera	No	Not informed	Not informed	Not informed	Not informed	Not informed	Not informed	174	43.68	97.37	98.98	NA
190E	LORCA M	1992	Comercial	SLC UT USA	ELISA GULL-BIOS CHILE	Phase 2	No	ARGENTINA	IIF/IPR	IIF/IPR	NA to NA	NA	NA to NA	NA	No	Sera	No	Not informed	Not informed	Not informed	Not informed	Not informed	Not informed	96	53.13	94.12	93.33	NA
257C	MORETTI E	2004	Comercial	WIENER	ELISA	Phase 2	No	ARGENTINA	ELISA	ELISA	NA to NA	NA	NA to NA	NA	No	Saliva	No	ROC	Not informed	Not informed	Not informed	Not informed	Not informed	140	37.86	94.34	97.70	NA
	2/3-: two negative tests out of three
	2/3+: two positive tests out of three
	CF or CFR: complement fixation reaction
	CML: complement mediated lyses
	CO Method: method to estimate the cut-off
	DA: direct agglutination
	ELISA: enzyme linked immunessorbent assay
	Exclusively BB: investigation sample composed exclusive by blood donors
	Gray zone – test scale inconclusive range
	IHA and HA: (indirect) hemmagglutination
	IIF: indirect immunefluorescence
	IPR: immuneperoxidase reaction
	-MEAN or +MEAN – mean values from those without or with Chagas disease respectively
	NA: not assigned or missing
	OD: optical densities
	PHA: passive hemagglutination
	Reliability: intra-test agreement
	RIPA: radio-immune-precipitation assay
	ROC: receiver operator characteristic
	RPHA: reverse passive hemagglutination
	RS1 and RS0: reference standard for subjects classified with and without Chagas disease respectively
	SD: standard deviation
	SE: standard error
	WB: western blot
	year: year of publication
