# Supplementary material for: ELISA versus PCR for diagnosis of chronic Chagas disease: systematic review and meta-analysis
Source: BMC Infect Dis. 2010 Nov 25;10:337. doi: 10.1186/1471-2334-10-337 (PMC3004908; doi:10.1186/1471-2334-10-337)
Supplement: Additional file 2 — ELISA with recombinant antigens for chronic Chagas disease descriptive summary - test characteristics; population/sample characteristics and test validity measures. 2/3-: two negative tests out of three; 2/3+: two positive tests out of three; CF or CFR: complement fixation reaction; CO Method: method to estimate the cut-off; Exclusively BB: investigation sample composed exclusive by blood donors; Gray zone: range of test scale where results are considered inconclusive; IHA and HA: (indirect) hemmagglutination; IIF: indirect immunefluorescence; -MEAN or +MEAN - mean values from those without or with Chagas disease respectively; NA: not assigned or missing; OD: optical densities; PA: passive agglutination; Reliability: intra-test agreement; RIPA: radio-immune-precipitation assay; RS1 and RS0: reference standard for subjects classified with and without Chagas disease respectively; SD: standard deviation; SE: standard error; year: year of publication. [file 1471-2334-10-337-S2.XLS]

## Sheet: Tabela_ELISArec
StudyId	Author	year	Modality	Manufacturer	Name	Phase	Multicenter	Country	RS1	RS0	Recruitment period	Mean/Median age	Age range	Men proportion	Exclusively BB	Sample	Strip test	CO Method	Gray zone	Cut-off	T.cruzi	Purification	Antigen	Sample size	Prevalence(%)	Sensitivity(%)	Specificity(%)	Reliability
11	ALMEIDA E	1990	In-house		ELISA CRA/FRA	Phase 1	Unclear	BRAZIL	Not informed	Not informed	NA to NA	NA	NA to NA	NA	No	Sera	No	Not informed	Not informed	Not informed	Not applicable	Not applicable	CRA/FRA	801	41.45	100.00	100.00	NA
453	SANTOS CND	1992	In-house		ELISA FRA	Phase 1	No	BRAZIL	Not informed	Not informed	NA to NA	NA	NA to NA	NA	No	Sera	No	Not informed	Not informed	Not informed	Not applicable	Not applicable	FRA BACULOVIRUS	40	62.50	100.00	100.00	NA
152A	CETRON MS	1992	In-house		ELISA SA85-1.2	Phase 2	No	BRAZIL	IIF	IIF	NA to NA	NA	NA to NA	NA	No	Sera	No	-MEAN + 2x SD	Not informed	Not informed	Not applicable	Not applicable	SA85-1.2	248	48.39	60.00	85.16	NA
152B	CETRON MS	1992	In-house		ELISA SA85-1.1	Phase 2	No	BRAZIL	IIF	IIF	NA to NA	NA	NA to NA	NA	No	Sera	No	-MEAN + 2x SD	Not informed	Not informed	Not applicable	Not applicable	SA85-1.1	248	48.39	51.67	89.06	NA
152C	CETRON MS	1992	In-house		ELISA FL-160	Phase 2	No	BRAZIL	IIF	IIF	NA to NA	NA	NA to NA	NA	No	Sera	No	-MEAN + 2x SD	Not informed	Not informed	Not applicable	Not applicable	FL	248	48.39	44.17	92.97	NA
152D	CETRON MS	1992	In-house		ELISA r.Ag	Phase 2	No	BRAZIL	IIF	IIF	NA to NA	NA	NA to NA	NA	No	Sera	No	-MEAN + 2x SD	Not informed	Not informed	Not applicable	Not applicable	r.Ag	248	49.19	70.49	81.25	NA
142A	CARVALHO MR	1993	In-house		ELISA CRA/FRA	Phase 2	Unclear	BRAZIL	IIF/HA OR XENODIAGNOSIS	IIF/HA	NA to NA	NA	NA to NA	NA	No	Sera	No	Not informed	Not informed	Not informed	Not applicable	Not applicable	CRA/FRA	477	37.74	98.33	100.00	NA
318A	PERALTA JM	1994	In-house		ELISA TcD/PEPZ	Phase 2	No	BRAZIL	3/3+ ELISA/IIF/HA	3/3- ELISA/IIF/HA	NA to NA	NA	NA to NA	NA	No	Sera	No	-MEAN + 3x SD	Not informed	Not informed	Not applicable	Not applicable	TcD/PEPZ	297	60.61	98.89	99.07	NA
318B	PERALTA JM	1994	In-house		ELISA TcD	Phase 2	No	BRAZIL	2/3+ ELISA/IIF/HA	2/3- ELISA/IIF/HA	NA to NA	NA	NA to NA	NA	No	Sera	No	-MEAN + 3x SD	Not informed	Not informed	Not applicable	Not applicable	TcD	297	60.27	93.85	97.46	NA
318C	PERALTA JM	1994	In-house		ELISA PEPZ	Phase 2	No	BRAZIL	3/3+ ELISA/IIF/HA	3/3- ELISA/IIF/HA	NA to NA	NA	NA to NA	NA	No	Sera	No	-MEAN + 3x SD	Not informed	Not informed	Not applicable	Not applicable	PEPZ	297	60.27	91.62	87.88	NA
105	BRENIERE SF	1997	In-house		ANTI-SAPA ELISA	Phase 3	No	BOLIVIA	3+ SEROLOGY	2/4- SEOROLOGY	NA to NA	8	2 to 15	NA	No	Sera	No	-MEAN + 2x SD	Not informed	0.380 OD	Not applicable	Not applicable	SAPA REC	266	41.35	81.82	92.31	NA
579A	KRAUTZ GM	1998	In-house		ELISA Hsp70s	Phase 1	No	BRAZIL	Not informed	Not informed	NA to NA	NA	NA to NA	NA	No	Sera	No	-MEDIAN +2SD	Not informed	Not informed	Not applicable	Not applicable	HsptOs	105	28.57	76.67	90.67	NA
579C	KRAUTZ GM	1998	In-house		ELISA FCaBP	Phase 1	No	BRAZIL	Not informed	Not informed	NA to NA	NA	NA to NA	NA	No	Sera	No	-MEDIAN +2SD	Not informed	Not informed	Not applicable	Not applicable	FCuBP	69	43.48	90.00	97.44	NA
555A	HOUGHTON RL	1999	In-house		ELISA 2/D/E	Phase 1	No	BRAZIL EQUADOR USA	SEVERAL DIFFERENT SEROLOGY	Not informed	NA to NA	NA	NA to NA	NA	No	Sera	No	-MEAN + 3x SD	(0.9 to 1.1) x CUT-OFF	Not informed	Not applicable	Not applicable	2/D/E	439	66.06	98.97	99.33	NA
76A	BETONICO GN	1999	In-house		ELISA PEP2 TcD TcDE2	Phase 1	No	BRAZIL	2/3+ ELISA/IIF/HA	2/3- ELISA/IIF/HA	NA to NA	NA	NA to NA	NA	No	Sera	No	Not informed	Not informed	Not informed	Not applicable	Not applicable	PEP/2TcD/TcE2	138	22.46	12.90	100.00	NA
348B	UMEZAWA ES	1999	In-house		ELISA H49	Phase 2	Unclear	Not informed	Not informed	Not informed	NA to NA	NA	NA to NA	NA	No	Sera	No	-MEAN + 3x SD	Not informed	Not informed	Not applicable	Not applicable	H49	541	56.19	97.70	97.47	NA
348C	UMEZAWA ES	1999	In-house		ELISA JL7	Phase 2	Unclear	Not informed	Not informed	Not informed	NA to NA	NA	NA to NA	NA	No	Sera	No	-MEAN + 2x SD	Not informed	Not informed	Not applicable	Not applicable	JL7	541	56.19	97.37	96.62	NA
348D	UMEZAWA ES	1999	In-house		ELISA A13	Phase 2	Unclear	Not informed	Not informed	Not informed	NA to NA	NA	NA to NA	NA	No	Sera	No	-MEAN + 2x SD	Not informed	Not informed	Not applicable	Not applicable	A13	541	56.19	87.17	99.58	NA
348E	UMEZAWA ES	1999	In-house		ELISA B13	Phase 2	Unclear	Not informed	Not informed	Not informed	NA to NA	NA	NA to NA	NA	No	Sera	No	-MEAN + 2x SD	Not informed	Not informed	Not applicable	Not applicable	B13	541	56.19	93.42	99.16	NA
348F	UMEZAWA ES	1999	In-house		ELISA JL8	Phase 2	Unclear	Not informed	Not informed	Not informed	NA to NA	NA	NA to NA	NA	No	Sera	No	-MEAN + 2x SD	Not informed	Not informed	Not applicable	Not applicable	JL8	541	56.19	93.75	93.70	NA
348G	UMEZAWA ES	1999	In-house		ELISA 1F8	Phase 2	Unclear	Not informed	Not informed	Not informed	NA to NA	NA	NA to NA	NA	No	Sera	No	-MEAN + 2x SD	Not informed	Not informed	Not applicable	Not applicable	1F8	541	56.19	99.01	94.78	NA
348H	UMEZAWA ES	1999	In-house		ELISA GST	Phase 2	Unclear	Not informed	Not informed	Not informed	NA to NA	NA	NA to NA	NA	No	Sera	No	-MEAN + 2x SD	Not informed	Not informed	Not applicable	Not applicable	GST	541	56.19	4.28	99.15	NA
471A	FERREIRA AW	2001	In-house		TCF-ELISA	Phase 2	No	BRAZIL	ELISA/IIF/HA	Not informed	NA to NA	NA	NA to NA	NA	No	Sera	No	MAXIMIZING YOUDEN INDEX	(0.8 to 1.2) x CUT-OFF	0.200 OD	Not applicable	Not applicable	TCF	290	34.83	100.00	98.94	cv 1.70%
231	MEIRA WSF	2002	In-house		rCPP-ELISA	Phase 2	No	BRAZIL	ELISA/IIF/HA	ELISA/IIF/HA	NA to NA	NA	NA to NA	NA	No	Sera	No	-MEAN + 2x SD	Not informed	0.100 OD	Not applicable	Not applicable	rCRP	184	35.33	100.00	100.00	NA
349A	UMEZAWA ES	2003	In-house		MIX ELISA	Phase 2	Unclear	BRAZIL	TESA-BLOT	TESA-BLOT	NA to NA	NA	NA to NA	NA	No	Sera	No	-MEAN + 3x SD	Not informed	0.240 OD	Not applicable	Not applicable	B13/IF8/H49	1345	46.32	99.68	99.31	NA
349D	UMEZAWA ES	2003	In-house		ELISA B13	Phase 2	Unclear	BRAZIL	Not informed	Not informed	NA to NA	NA	NA to NA	NA	No	Sera	No	-MEAN + 3x SD	Not informed	Not informed	Not applicable	Not applicable	B13	837	66.91	94.46	99.28	NA
349E	UMEZAWA ES	2003	In-house		ELISA IF8	Phase 2	Unclear	BRAZIL	Not informed	Not informed	NA to NA	NA	NA to NA	NA	No	Sera	No	-MEAN + 3x SD	Not informed	0.240 OD	Not applicable	Not applicable	IF8	837	66.91	97.86	99.64	NA
349F	UMEZAWA ES	2003	In-house		ELISA H49	Phase 2	Unclear	BRAZIL	Not informed	Not informed	NA to NA	NA	NA to NA	NA	No	Sera	No	-MEAN + 3x SD	Not informed	0.240 OD	Not applicable	Not applicable	H49	837	66.91	96.25	97.83	NA
221A	MARCIPAR IS	2004	In-house		ELISA TcP2B-MBP	Phase 1	No	ARGENTINA	ELISA/HA	ELISA/HA	NA to NA	NA	NA to NA	NA	No	Sera	No	-MEAN + 2x SD	Not informed	Not informed	Not applicable	Not applicable	TcP2B-MBP	64	50.00	93.75	90.63	NA
221B	MARCIPAR IS	2004	In-house		ELISA TcP2B-TRX	Phase 1	No	ARGENTINA	ELISA/HA	ELISA/HA	NA to NA	NA	NA to NA	NA	No	Sera	No	-MEAN + 2x SD	Not informed	Not informed	Not applicable	Not applicable	TcP2B-TRX	64	50.00	100.00	100.00	NA
351A	UMEZAWA ES	2004	In-house		ELISA JM	Phase 2	Unclear	MANY LATIN AMERICAN COUNTRIES	Not informed	Not informed	NA to NA	NA	NA to NA	NA	No	Sera	No	Not informed	Not informed	Not informed	Not applicable	Not applicable	JL8 MAP	303	53.14	99.38	99.30	NA
223	MARCIPAR IS	2005	In-house		ELISA RC29FL	Phase 2	No	Not informed	ELISA/HA	2/2- ELISA/HA	NA to NA	NA	NA to NA	NA	No	Sera	No	-MEAN + 3x SD	Not informed	Not informed	Not applicable	Not applicable	RC29FL	116	58.62	98.53	93.75	NA
547A	MARIN MH	2006	In-house		UMELISA P1	Phase 2	No	BRAZIL COLOMBIA	IIF	Not informed	NA to NA	NA	NA to NA	NA	No	Sera	No	Not informed	Not informed	0.300 OD	Not applicable	Not applicable	P1	212	38.68	76.83	100.00	NA
547B	MARIN MH	2006	In-house		UMELISA P2	Phase 2	No	BRAZIL COLOMBIA	IIF	Not informed	NA to NA	NA	NA to NA	NA	No	Sera	No	Not informed	Not informed	0.300 OD	Not applicable	Not applicable	P2	212	38.68	67.07	100.00	NA
547C	MARIN MH	2006	In-house		UMELISA QCHA-1	Phase 2	No	BRAZIL COLOMBIA	IIF	Not informed	NA to NA	NA	NA to NA	NA	No	Sera	No	Not informed	Not informed	0.300 OD	Not applicable	Not applicable	QCHA-1	212	38.68	89.02	100.00	NA
547D	MARIN MH	2006	In-house		UMELISA QCHA-2	Phase 2	No	BRAZIL COLOMBIA	IIF	Not informed	NA to NA	NA	NA to NA	NA	No	Sera	No	Not informed	Not informed	0.300 OD	Not applicable	NA	QCHA-2	212	38.68	91.46	100.00	NA
547E	MIRIN MH	2006	In-house		UMELISA QCHA-3	Phase 2	No	BRAZIL COLOMBIA	IIF	Not informed	NA to NA	NA	NA to NA	NA	No	Sera	No	Not informed	Not informed	0.300 OD	Not applicable	Not applicable	QCHA-3	212	38.68	93.90	100.00	NA
547F	MARIN MH	2006	In-house		UMELISA QCHA-4	Phase 2	No	BRAZIL COLOMBIA	IIF	Not informed	NA to NA	NA	NA to NA	NA	No	Sera	No	Not informed	Not informed	0.300 OD	Not applicable	Not applicable	QCHA-4	212	38.68	92.68	100.00	NA
547G	MARIN MH	2006	In-house		UMELISA QCHA-5	Phase 2	No	BRAZIL COLOMBIA	IIF	Not informed	NA to NA	NA	NA to NA	NA	No	Sera	No	Not informed	Not informed	0.300 OD	Not applicable	Not applicable	OCHA-5	212	38.68	100.00	100.00	NA
547H	MARIN MH	2006	In-house		UMELISA QCHA-6	Phase 2	No	BRAZIL COLOMBIA	IIF	Not informed	NA to NA	NA	NA to NA	NA	No	Sera	No	Not informed	Not informed	0.300 OD	Not applicable	Not applicable	QCHA-6	212	38.68	91.46	100.00	NA
154	CHANG CD	2006	Comercial	ABBOTT	PRISM CHAGAS	Phase 2	No	USA	ELISA/HA OR RIPA	Not informed	NA to NA	NA	NA to NA	NA	Yes	Sera	No	(+MEAN + -MEAN) x 0.13	(0.8 to 1.0) x CUT-OFF	Not informed	Not applicable	Not applicable	TcF/FP3/FP6/FP10	8403	4.49	100.00	99.93	NA
517	GOMES YM	2001	Comercial	BIOMANGUINHOS	EIE-RECOMBINANTE CHAGAS	Phase 2	No	BRAZIL	2/3+ ELISA/IIF/HA	2/3- ELISA/IIF/HA	NA to NA	NA	5 to 76	NA	No	Sera	No	Not informed	VARIES AMONG PLATES	VARIES AMONG PLATES	Not applicable	Not applicable	CRA/FRA	420	31.19	100.00	100.00	NA
494A	GADELHA AAM	2003	Comercial	BIOMANGUINHOS	EIE-RECOMBINANTE CHAGAS	Phase 2	No	BRAZIL	Not informed	Not informed	NA to NA	NA	21 to 82	NA	No	Sera	No	Not informed	Not informed	Not informed	Not applicable	Not applicable	CRA/FRA	287	39.02	98.21	100.00	NA
329D	PIRARD M	2005	Comercial	BIOSCHILE	ELISA	Phase 3	No	BOLIVIA	LATENT CLASS ANALYSIS	LATENT CLASS ANALYSIS	1998 to 1999	31	NA to NA	66	Yes	Sera	No	Not informed	Not informed	Not informed	Not applicable	Not applicable	Not informed	396	36.62	99.31	95.22	NA
313	PASTINI AC	1994	Comercial	GARDOR	DIA KIT BIO-CHAGAS	Phase 2	No	ARGENTINA	ELISA/IIF/IHA	ELISA/IIF/IHA	NA to NA	NA	NA to NA	NA	No	Sera	Yes	Not applicable	Not applicable	Not applicable	Not applicable	Not applicable	GST	878	43.51	99.74	98.59	NA
122F	CABALERO ZC	2007	Comercial	OMEGA	PATHOZYME CHAGAS	Phase 2	Yes	BRAZIL PANAMA	TESA-BLOT	TESA-BLOT	NA to NA	NA	60 to 18	60	No	Sera	No	Not informed	Not informed	Not informed	Not applicable	Not applicable	Not informed	307	22.48	94.20	100.00	NA
329C	PIRARD M	2005	Comercial	WIENER	CHAGATEST	Phase 3	No	BOLIVIA	LATENT CLASS ANALYSIS	LATENT CLASS ANALYSIS	1998 to 1999	31	NA to NA	66	Yes	Sera	No	Not informed	Not informed	Not informed	Not applicable	Not applicable	Not informed	396	35.86	98.59	96.41	NA
83	BLEJER JL	2006	Comercial	WIENER	CHAGATEST 3.0	Phase 3	No	ARGENTINA	2/3+ ELISA/IIF/IHA/CF OR PARASITOLOGICAL	2/3- ELISA/HAI/PA	1995 to 2003	NA	NA to NA	NA	Yes	Sera	No	Not informed	Not informed	Not informed	Not applicable	Not applicable	AGL/30/36/2/13E	862	9.05	100.00	98.85	NA
122E	CABALERO ZC	2007	Comercial	WIENER	CHAGATEST REC 3.0	Phase 2	Yes	BRAZIL PANAMA	TESA-BLOT	TESA-BLOT	NA to NA	NA	60 to 18	60	No	Sera	No	Not informed	Not informed	Not informed	Not applicable	Not applicable	Not informed	307	22.48	95.65	100.00	NA
	2/3-: two negative tests out of three
	2/3+: two positive tests out of three
	CF or CFR: complement fixation reaction
	CO Method: method to estimate the cut-off
	Exclusively BB: investigation sample composed exclusive by blood donors
	Gray zone: range of test scale where results are considered inconclusive
	IHA and HA: (indirect) hemmagglutination
	IIF: indirect immunefluorescence
	-MEAN or +MEAN – mean values from those without or with Chagas disease respectively
	NA: not assigned or missing
	OD: optical densities
	PA: passive agglutination
	Reliability: intra-test agreement
	RIPA: radio-immune-precipitation assay
	RS1 and RS0: reference standard for subjects classified with and without Chagas disease respectively
	SD: standard deviation
	SE: standard error
	year: year of publication
