# Supplementary material for: ELISA versus PCR for diagnosis of chronic Chagas disease: systematic review and meta-analysis
Source: BMC Infect Dis. 2010 Nov 25;10:337. doi: 10.1186/1471-2334-10-337 (PMC3004908; doi:10.1186/1471-2334-10-337)
Supplement: Additional file 3 — PCR for Chagas disease descriptive summary - test characteristics; population/sample characteristics and test validity measures. 2/2-: two negative tests out of two; 2/2+: two positive tests out of two; ELISA - enzyme linked immunosorbent assay; Exclusively BB - investigation sample composed exclusive by blood donors; HA - hemagglutination; IIF - indirect immunefluorescence; K-DNA - kinetoplast deoxyribonucleic acid; NA - not assigned or missing; ns-DNA: nuclear satellite DNA; PCR - polymerase chain reaction; Reliability: intra-test agreement; RS1 and RS0 - reference standard for subjects classified with and without Chagas disease respectively; year - year of publication. [file 1471-2334-10-337-S3.XLS]

## Sheet: Tabela_PCR
StudyId	Author	year	Modality	Name	Phase	Multicenter	Country	RS1	RS0	Recruitment period	Mean/Median age	Age range	Men proportion	Exclusively BB	Sample	Sample volume	Extraction volume	Guanidine	Sample boiled	Aplified Region	Technique	Extraction	Inhibition control	Contamination control	Hibridization (ºC)	Analytic Se	Sample size	Prevalence(%)	Sensitivity(%)	Specificity(%)	Reliability
50	AVILA HA	1993	In-house	PCR	Phase 1	No	BRAZIL	SEROLOGY	Not informed	NA to NA	NA	13 to 84	NA	No	Whole blood	5 ml	500 microliters	Yes	No	K-DNA	Regular	Phenol-chloroform	Not informed	Yes	60	0.100 fentogram	114	81.58	100.00	85.71	NA
388	WINKER P	1994	In-house	PCR HIBRIDIZATION	Phase 2	No	BRAZIL	ELISA/IIF/HA	ELISA/IIF/HA	1992 to NA	NA	NA to NA	NA	Yes	Whole blood	10 ml	100 microliters	Yes	Yes	K-DNA	Hibridization	Phenol-chloroform	Beta-globin	Yes	64	Not informed	100	91.00	94.51	100.00	NA
113	BRITTO C	1995	In-house	PCR	Phase 2	No	BRAZIL	2+ SEROLOGY	2- SEROLOGY	NA to NA	NA	NA to NA	NA	No	Whole blood	Not informed	100 microliters	Yes	Yes	K-DNA	Regular	Phenol-chloroform	Beta-globin	Yes	64	Not informed	88	62.50	100.00	81.82	NA
1	ESPINOZA AG	1996	In-house	PCR	Phase 1	No	BOLIVIA	SEROLOGY	SEROLOGY	NA to NA	NA	NA to NA	NA	No	Whole blood	Not informed	Not informed	Yes	Yes	TC24	Regular	Phenol-chloroform	Not informed	Not informed	60	Not informed	22	77.27	100.00	100.00	NA
566	JUNQUEIRA ACV	1996	In-house	PCR	Phase 1	No	BRAZIL	IIF	IIF	NA to NA	NA	NA to NA	NA	No	Whole blood	5 ml	100 microliters	Yes	Yes	K-DNA	Regular	Phenol-chloroform	Beta-globin	Yes	64	Not informed	121	83.47	59.41	100.00	NA
389	WINKER P	1997	In-house	PCR	Phase 2	No	BOLIVIA	ELISA/IIF/HA OR BUFFY-COAT	ELISA/IIF/HA OR BUFFY-COAT	NA to NA	7	1 to 15	4	No	Whole blood	5 ml	100 microliters	Yes	Yes	K-DNA	Regular	Phenol-chloroform	Beta-globin	Yes	64	Not informed	268	42.16	93.81	99.35	NA
140	CARRIAZO CS	1998	In-house	PCR HIBRIDIZATION	Phase 1	No	ARGENTINA	ELISA/IIF/HA	Not informed	NA to NA	NA	NA to NA	NA	No	Whole blood	Not informed	300 microliters	Yes	Yes	ns-DNA	Hibridization	Phenol-chloroform	Others	Yes	55	Not informed	26	61.54	100.00	100.00	NA
157B	CHIARAMONTE MG	1999	In-house	PCR	Phase 1	No	ARGENTINA	ELISA/IIF	ELISA/IIF	NA to NA	NA	NA to NA	NA	No	Sera	Not informed	100 microliters	Yes	Yes	K-DNA	Regular	Phenol-chloroform	Not informed	Yes	64	Not informed	34	52.94	83.33	100.00	NA
157A	CHIARAMONTE MG	1999	In-house	PCR	Phase 1	No	ARGENTINA	ELISA/IIF	ELISA AGI63 + IIF	NA to NA	NA	NA to NA	NA	No	Sera	Not informed	100 microliters	Yes	No	ns-DNA	Regular	Phenol-chloroform	Not informed	Yes	60	Not informed	34	52.94	94.44	93.75	NA
514	GOMES ML	1999	In-house	PCR	Phase 1	No	BRAZIL	2/2+ IIF+ELISA	2/2- ELISA/IIF	NA to NA	46	11 to 76	46	No	Whole blood	15 ml	200 microliters	Yes	Yes	K-DNA	Regular	Phenol-chloroform	Beta-globin	Yes	62	0.100 fentogram	126	62.70	83.54	65.96	NA
662A	SANTOS GR	1999	In-house	PCR	Phase 2	No	BRAZIL	3/3+ ELISA/IIF/HA	3/3- ELISA/IIF/HA	NA to NA	NA	NA to NA	NA	Yes	Whole blood	Not informed	400 microliters	Yes	No	ns-DNA	Regular	Phenol-chloroform	Not informed	Not informed	64	Not informed	99	59.60	3.39	100.00	NA
662B	SANTOS GR	1999	In-house	PCR	Phase 2	No	BRAZIL	3/3+ ELISA/IIF/HA	3/3- ELISA/IIF/HA	NA to NA	NA	NA to NA	NA	Yes	Whole blood	Not informed	400 microliters	Yes	No	K-DNA	Regular	Phenol-chloroform	Not informed	Not informed	64	Not informed	197	78.68	2.58	100.00	NA
662C	SANTOS GR	1999	In-house	PCR NESTED	Phase 2	No	BRAZIL	3/3+ ELISA/IIF/HA	3/3- ELISA/IIF/HA	NA to NA	NA	NA to NA	NA	Yes	Whole blood	Not informed	400 microliters	Yes	No	K-DNA	Nested	Phenol-chloroform	Not informed	Not informed	64	1 parasite/ml	225	77.78	17.14	100.00	NA
146	CASTRO AM	2002	In-house	PCR HIBRIDIZATION	Phase 1	No	BRAZIL	ELISA/IIF/HA	ELISA/IIF/HA	NA to NA	51	23 to 88	42	No	Whole blood	10 ml	200 microliters	Yes	Yes	K-DNA	Hibridization	Phenol-chloroform	Not informed	Not informed	65	0.010 fentogram	69	86.96	86.67	50.00	NA
543	GUTIERREZ R	2004	In-house	PCR	Phase 1	No	COLOMBIA	3/4+ ELISA/ELISA/ELISA/IIF	2/4- ELISA/ELISA/ELISA/IIF	NA to NA	NA	NA to NA	NA	No	Whole blood	5 ml	200 microliters	Yes	Yes	K-DNA	Regular	Phenol-chloroform	Beta-globin	Not informed	64	Not informed	120	79.17	78.95	96.00	NA
455A	DUARTE AMV	2006	In-house	PCR	Phase 2	No	BRAZIL	2/3+ ELISA/IFF/HA	3/3- ELISA/IIF/HA	2000 to 2002	NA	10 to 80	NA	No	Not informed	Not informed	Not informed	NA	NA	K-DNA	Regular	Not informed	Not informed	Not informed	NA	Not informed	414	39.13	1.23	100.00	NA
330	PIRON M	2007	In-house	PCR REAL-TIME	Phase 1	No	SPAIN	ELISA/ELISA	Not informed	2000 to 2004	NA	1 to NA	NA	No	Whole blood	1 ml	100 microliters	No	No	ns-DNA	Real-time & Nested	Comercial	Not informed	Not informed	63	Not informed	183	21.31	41.03	100.00	NA
749	GIL J	2007	In-house	PCR	Phase 2	No	COLOMBIA	ELISA/IFF	ELISA/IIF	NA to NA	NA	18 to 65	NA	No	Whole blood	5 ml	500 microliters	No	No	Histona H2A	Regular	Comercial	Not informed	Yes	65	Not informed	156	57.05	88.76	92.54	NA
751A	FITZWATER S	2008	In-house	PCR CLOT	Phase 3	No	PERU	2/2+ ELISA/IIF	2/2- ELISA/IIF	2006 to 2007	24	13 to 45	0	No	Clot	5 ml	500 microliters	No	No	K-DNA	Regular	Phenol-chloroform	Beta-globin	Yes	57	Not informed	516	28.68	60.14	100.00	NA
751B	FITZWATER S	2008	In-house	PCR	Phase 3	No	PERU	2/2+ ELISA/IIF	2/2- ELISA/IIF	2006 to 2007	24	13 to 45	0	No	Whole blood	5 ml	500 microliters	No	No	K-DNA	Regular	Phenol-chloroform	Beta-globin	Yes	57	Not informed	520	28.85	40.00	100.00	NA
751C	FITZWATER S	2008	In-house	PCR BUFFY-COAT	Phase 3	No	PERU	2/2+ ELISA/IIF	2/2- ELISA/IIF	2006 to 2007	24	13 to 45	0	No	Buffy-coat	5 ml	500 microliters	No	No	K-DNA	Regular	Phenol-chloroform	Beta-globin	Yes	57	Not informed	208	34.13	46.48	100.00	NA
	2/2-: two negative tests out of two
	2/2+: two positive tests out of two
	ELISA – enzyme linked immunessorbet assay
	Exclusively BB – investigation sample composed exclusive by blood donors
	HA – hemagglutination
	IIF – indirect immunefluorescence
	K-DNA – kinetoplast deoxyribonucleic acid
	NA – not assigned or missing
	ns-DNA: nuclear satellite DNA
	PCR – polymerase chain reaction
	Reliability: intra-test agreement
	RS1 and RS0 – reference standard for subjects classified with and without Chagas disease respectively
	year – year of publication
