# Supplementary material for: ELISA versus PCR for diagnosis of chronic Chagas disease: systematic review and meta-analysis
Source: BMC Infect Dis. 2010 Nov 25;10:337. doi: 10.1186/1471-2334-10-337 (PMC3004908; doi:10.1186/1471-2334-10-337)
Supplement: Additional file 4 — Quality assessment with QUADAS tool of all tests evaluated. Reader must refer to QUADAS full questionnaire for a comprehensive interpretation of this table. [file 1471-2334-10-337-S4.XLS]

## Sheet: Tabela_QUADAS
StudyId	Author	year	Name	QUADAS1	QUADAS2	QUADAS3	QUADAS4	QUADAS5	QUADAS6	QUADAS7	QUADAS8	QUADAS9	QUADAS10	QUADAS11	QUADAS12	QUADAS13	QUADAS14
631	SPENCER HC	1980	ELISA	No	No	No	Unclear	No	Yes	Yes	Yes	Unclear	Unclear	Unclear	Unclear	Yes	Yes
492	FUCHS AP	1980	ELISA	Yes	Unclear	Unclear	Unclear	Yes	Unclear	Unclear	No	No	Unclear	Unclear	Unclear	Yes	Yes
567A	KAHN T	1983	ELISA CIC	No	No	Yes	Unclear	Yes	Yes	Yes	Yes	Unclear	Unclear	Unclear	Unclear	Unclear	Yes
567B	KAHN T	1983	ELISA CAG	No	No	Yes	Unclear	Yes	Yes	Yes	Yes	Unclear	Unclear	Unclear	Unclear	Unclear	Yes
567C	KAHN T	1983	ELISA IgG	No	No	Yes	Unclear	Yes	Yes	Yes	No	Unclear	Unclear	Unclear	Unclear	Unclear	Yes
212A	MAGNAVAL JF	1985	ELISA WHOLE EXTRACT	Unclear	Unclear	Unclear	Unclear	Yes	Yes	Yes	No	No	Unclear	Unclear	Unclear	Yes	Yes
212B	MAGNAVAL JF	1985	ELISA PURIFIED EXTRACT	Unclear	Unclear	Unclear	Unclear	Yes	Yes	Yes	No	No	Unclear	Unclear	Unclear	Yes	Yes
702	SCHECHTTER M	1985	ELISA GPGO	No	No	Yes	Unclear	Unclear	Yes	Yes	Unclear	No	Unclear	Yes	Unclear	Yes	Yes
521	GONZALES J	1986	ELISA	Unclear	No	Unclear	Yes	Unclear	Unclear	Yes	Yes	Unclear	Unclear	Unclear	Unclear	Yes	Yes
424A	HUBSCH RM	1988	DOT-ELISA CITOPLASM	Yes	No	Yes	Unclear	Unclear	Yes	Yes	Yes	No	Unclear	Unclear	Unclear	Yes	Yes
424B	HUBSCH RM	1988	DOT-ELISA WHOLE EXTRACT	Yes	No	Yes	Unclear	Unclear	Yes	Yes	Yes	No	Unclear	Unclear	Unclear	Yes	Yes
729	CARBONETTO CH	1989	ELISA	Unclear	No	No	Unclear	Yes	Yes	Yes	Yes	No	Unclear	Unclear	Unclear	Yes	Yes
735	MONTEON VM	1989	ELISA	No	No	Unclear	Unclear	Unclear	Unclear	Unclear	Yes	No	Unclear	Unclear	Unclear	Unclear	Unclear
404	ZICKER F	1990	ELISA	Unclear	Unclear	Yes	Yes	Yes	Yes	Yes	Yes	Unclear	Yes	Unclear	Unclear	Yes	Yes
347	REQUEJO HI	1991	DIG-ELISA	Unclear	No	Unclear	Unclear	Unclear	Yes	Yes	Yes	Unclear	Unclear	Unclear	Unclear	Unclear	Unclear
479A	SILVA JF	1991	ELISA	Unclear	No	No	Unclear	Yes	Yes	Yes	Unclear	No	Unclear	Unclear	Unclear	Yes	Yes
479B	SILVA JF	1991	COMPETITIVE-ELISA	Unclear	No	No	Unclear	Yes	Yes	Yes	Unclear	No	Unclear	Unclear	Unclear	Yes	Yes
166A	CONTRERAS MC	1992	ELISA	Unclear	No	No	Unclear	Yes	Yes	Yes	Yes	No	Unclear	Unclear	Unclear	Yes	Yes
166B	CONTRERAS MC	1992	ELISA	Unclear	No	No	Unclear	Yes	Yes	Yes	Yes	No	Unclear	Unclear	Unclear	Yes	Yes
699	SCHATTSCHNEIDER ER	1992	ELISA	Yes	No	Unclear	Yes	Unclear	Unclear	Unclear	No	Unclear	Yes	Yes	Unclear	Yes	Unclear
418	ANDRADE ALSS	1992	ELISA	Yes	Yes	Yes	Yes	Yes	Yes	Yes	Unclear	Yes	Unclear	Unclear	Unclear	Yes	Yes
730	SGAMBATTI ALS	1992	ELISA	Unclear	Unclear	Yes	Yes	Yes	Yes	Yes	Yes	Unclear	Unclear	Unclear	Unclear	Yes	Yes
323A	PETRAY P	1992	ELISA-CAG	Unclear	Unclear	Yes	Yes	Yes	Yes	Yes	Yes	No	Unclear	Unclear	Unclear	Yes	Yes
323B	PETRAY P	1992	ELISA-CIC	Unclear	Unclear	Yes	Yes	Yes	Yes	Yes	Yes	No	Unclear	Unclear	Unclear	Yes	Yes
341	ECHEVARRIA AAR	1993	ELISA	No	No	Unclear	Unclear	Yes	Yes	Unclear	Yes	Unclear	Unclear	Unclear	Unclear	Yes	Yes
576	KNECHER LM	1994	ELISA	No	No	Yes	Unclear	Yes	No	Yes	Yes	Yes	Unclear	Unclear	Unclear	Yes	No
600	LISSALDO AM	1994	DOT-ELISA	Unclear	No	Unclear	Unclear	Unclear	Unclear	Unclear	No	No	Unclear	Unclear	Unclear	Yes	Yes
390	WINKLER MA	1995	EIA GP 50/60/90 LPPG	No	No	Yes	Unclear	Unclear	No	Unclear	Yes	No	Unclear	Unclear	Unclear	Yes	Unclear
207	COELHO GLLM	1995	ELISA	Unclear	Unclear	No	Yes	Yes	Yes	Yes	Unclear	Unclear	Yes	Yes	Unclear	Yes	Yes
623	SOLANA ME	1995	RNP ELISA	Yes	No	Yes	Unclear	Yes	Yes	Yes	Unclear	Unclear	Unclear	Unclear	Unclear	Yes	Yes
643	TAMBOURGI DV	1995	T-DAF ELISA	Yes	No	Yes	Unclear	Unclear	Unclear	Yes	Yes	No	Unclear	Unclear	Unclear	Yes	Yes
171	CORRAL RS	1996	ELISA URINE ANTIGENS	Unclear	No	Yes	Unclear	Yes	Yes	Yes	Yes	No	Unclear	Unclear	Unclear	Yes	Yes
52	AVILA JL	1996	CHOL-SULFATE ELISA	Unclear	No	Unclear	Unclear	Unclear	Unclear	Yes	Yes	No	Unclear	Unclear	Unclear	Yes	Yes
247	MONTEON VM	1997	ELISA C. lucilae	No	No	No	Unclear	Unclear	Unclear	Unclear	Unclear	Unclear	Unclear	Unclear	Unclear	Yes	Yes
54	AZNAR C	1997	ELISA	No	No	No	Unclear	Unclear	Unclear	Unclear	Yes	No	Unclear	Unclear	Unclear	Yes	No
145	CASTILLA MM	1998	DIG-ELISA	Unclear	No	No	Unclear	Yes	Yes	Yes	Yes	Yes	Unclear	Unclear	Unclear	Yes	No
579B	KRAUTZ GM	1998	ELISA-EPI	Unclear	No	Yes	Unclear	Unclear	Unclear	Yes	Yes	No	Unclear	Unclear	Unclear	Yes	Unclear
8	AMADOR EA	1998	ELISA GP 57/SI	Unclear	No	Yes	Unclear	Unclear	Yes	Yes	Yes	Yes	Unclear	Unclear	Unclear	Yes	No
311	PARTEL CD	1998	ELISA	Unclear	No	Unclear	Unclear	Unclear	Unclear	Unclear	Yes	No	Unclear	Unclear	Unclear	Yes	Yes
76B	BETONICO GN	1999	ELISA	No	No	Yes	Unclear	Yes	Yes	Yes	Yes	Unclear	Unclear	Unclear	Unclear	Yes	Yes
327	PINHO RT	1999	SALIVA ELISA	No	No	Unclear	Unclear	Unclear	Yes	Yes	Yes	Unclear	Unclear	Unclear	Unclear	Yes	Yes
348A	UMEZAWA ES	1999	EPIELISA	Unclear	No	Unclear	Unclear	Yes	Unclear	Unclear	Yes	No	Unclear	Unclear	Unclear	Yes	Yes
183	LOPEZ MC	1999	ELISA	Unclear	Unclear	No	Unclear	Yes	Yes	Yes	Unclear	No	Unclear	Unclear	Unclear	Yes	Yes
320A	PEREIRA VRA	2000	ELISA Tc46	Yes	No	Unclear	Unclear	Yes	Unclear	Yes	Unclear	No	Unclear	Unclear	Unclear	Yes	Yes
320B	PEREIRA VRA	2000	ELISA Tc58	Yes	No	Unclear	Unclear	Yes	Unclear	Yes	Unclear	No	Unclear	Unclear	Unclear	Yes	Yes
303	PALACIOS X	2000	ELISA INDIRECT	Unclear	Yes	No	Yes	Yes	Yes	Yes	Yes	No	Unclear	Unclear	Unclear	Yes	Yes
269	NAKAZAWA M	2001	TESA-ELISA	Unclear	No	Yes	Unclear	Unclear	Yes	Yes	Yes	No	Unclear	Unclear	Unclear	Yes	Yes
353A	UMEZAWA ES	2001	TESA-ELISA	Unclear	No	Unclear	Unclear	Yes	Unclear	Unclear	Unclear	No	Unclear	Unclear	Unclear	Yes	Yes
353B	UMEZAWA ES	2001	EAE-ELISA	Unclear	No	Unclear	Unclear	Yes	Unclear	Unclear	No	No	Unclear	Unclear	Unclear	Yes	Yes
690	SANCHEZ B	2001	MICRO-ELISA	Unclear	No	Unclear	Unclear	Unclear	Unclear	Unclear	Yes	No	Unclear	Unclear	Unclear	Yes	Yes
129	CANNOVA DC	2002	ELISA	Unclear	No	Yes	Unclear	Yes	Yes	Yes	Yes	No	Unclear	Unclear	Unclear	Yes	Yes
224	MARCIPAR IS	2003	ELISA LLGP-67	Unclear	Unclear	Unclear	Unclear	Unclear	Unclear	Unclear	Yes	No	Unclear	Unclear	Unclear	Yes	Yes
349C	UMEZAWA ES	2003	EPI-ELISA	Unclear	No	Unclear	Unclear	Unclear	Unclear	Yes	No	Yes	Unclear	Unclear	Unclear	Yes	No
349B	UMEZAWA ES	2003	ELISA-EAE	Unclear	No	Unclear	Unclear	Unclear	Unclear	Yes	No	Unclear	Unclear	Unclear	Unclear	Yes	Yes
460A	ENCISO C	2004	ELISA	Unclear	No	No	Unclear	Yes	Yes	Yes	No	No	Unclear	Unclear	Unclear	Yes	Yes
351B	UMEZAWA ES	2004	EAE-ELISA	No	No	No	Unclear	No	Unclear	Unclear	Unclear	No	Unclear	Unclear	Unclear	Yes	Yes
72A	BERRIZBIETIA M	2004	ELISA EPIMASTIGOTE	Yes	No	Yes	Unclear	Unclear	Yes	Yes	Yes	No	Unclear	Unclear	No	Yes	Yes
72B	BERRIZBIETIA M	2004	ELISA AMASTIGOTE	Yes	No	Yes	Unclear	Unclear	Yes	Yes	Yes	No	Unclear	Unclear	No	Yes	Yes
72C	BERRIZBIETIA M	2004	ELISA TRYPOMASTIGOTE	Yes	No	Yes	Unclear	Unclear	Yes	Yes	Yes	No	Unclear	Unclear	No	Yes	Yes
329A	PIRON M	2005	CRUDE ELISA	Yes	Yes	Yes	Yes	Yes	Yes	No	No	Yes	Yes	Yes	No	Yes	Yes
71A	BERRIZBEITIA M	2006	ELISA TESA TULAHUEN	No	No	Yes	Unclear	No	Yes	Yes	Yes	No	Unclear	Unclear	Unclear	Yes	Yes
71B	BERRIZBEITIA M	2006	ELISA TESA BRAZIL	No	No	Yes	Unclear	No	Yes	Yes	Yes	No	Unclear	Unclear	Unclear	Yes	Yes
122A	CABALERO ZC	2007	ELISA IMT	Unclear	No	No	Unclear	Unclear	Yes	Yes	Yes	No	Unclear	Unclear	Unclear	Yes	Yes
12A	ALMEIDA IC	2009	CL-ELISA A&T	Unclear	No	Unclear	Unclear	Unclear	Unclear	Yes	Yes	Unclear	Unclear	Unclear	Unclear	Unclear	Yes
12B	ALMEIDA IC	2009	CL-ELISA EpEx	Unclear	No	Unclear	Unclear	Unclear	Unclear	Yes	Yes	Unclear	Unclear	Unclear	Unclear	Unclear	Yes
190C	LORCA M	1992	CHAGAS ELISA	Unclear	Unclear	Unclear	Unclear	Yes	Unclear	Unclear	Yes	No	Yes	Yes	Unclear	Yes	Yes
732	PAN AA	1992	EIA	Unclear	Unclear	Unclear	Unclear	Unclear	Unclear	Yes	Yes	No	Unclear	Unclear	Unclear	Yes	No
142B	CARVALHO MR	1993	ELISA	Unclear	No	Unclear	Unclear	No	Unclear	Yes	Unclear	No	Unclear	Unclear	Unclear	Yes	No
545A	HAMERSCHLAK N	1997	CHAGAS ELISA	Yes	No	Yes	Unclear	Yes	Yes	Yes	Yes	Yes	Unclear	Yes	Unclear	Yes	Yes
287B	OELEMAN WMR	1998	CHAGAS ELISA	Unclear	Unclear	Yes	Unclear	Yes	Yes	Yes	Yes	Unclear	Unclear	Unclear	Unclear	Yes	Yes
597A	LEIBY DA	2000	ELISA	No	No	No	Unclear	Yes	Yes	Yes	Yes	Yes	Unclear	Unclear	Unclear	Yes	Yes
573A	KIRCHHOFF LV	2006	CHAGAS EIA	Yes	Unclear	No	Yes	No	No	Yes	Yes	Unclear	Yes	No	Unclear	Yes	Yes
545B	HAMERSCHLAK N	1997	ELISA	Yes	No	Yes	Unclear	Yes	Yes	Yes	Yes	Yes	Unclear	Yes	Unclear	Yes	Yes
287C	OELEMAN WMR	1998	BIOELISACRUZI	Unclear	Unclear	Yes	Unclear	Yes	Yes	Yes	Yes	Unclear	Unclear	Unclear	Unclear	Yes	Yes
471B	FERREIRA AW	2001	BIOELISACRUZI	Unclear	No	Yes	Unclear	Unclear	Unclear	Yes	Yes	No	Unclear	Unclear	Unclear	Yes	Yes
142C	CARVALHO MR	1993	ELISA	Unclear	No	Unclear	Unclear	No	Unclear	Yes	Unclear	No	Unclear	Unclear	Unclear	Yes	No
494B	GADELHA AAM	2003	CHAGAS IgG ELISA	Yes	No	Unclear	Unclear	Unclear	Unclear	Yes	No	No	Unclear	Unclear	Unclear	Yes	Yes
122C	CABALERO ZC	2007	ELISAcruzi	Unclear	No	No	Unclear	Unclear	Yes	Yes	Yes	No	Unclear	Unclear	Unclear	Yes	Yes
122D	CABALERO ZC	2007	CHAGATEK	Unclear	No	No	Unclear	Unclear	Yes	Yes	Yes	No	Unclear	Unclear	Unclear	Yes	Yes
122B	CABALERO ZC	2007	CHAGAS III	Unclear	No	No	Unclear	Unclear	Yes	Yes	Yes	No	Unclear	Unclear	Unclear	Yes	Yes
214C	MALAN AK	2006	IVD RESEARCH CHAGAS ELISA	Yes	No	Unclear	Unclear	Unclear	Unclear	Unclear	Yes	No	Unclear	Unclear	Unclear	Yes	Yes
710B	TEIXEIRA MGM	1994	BIOZIMA-CHAGAS	Unclear	No	Unclear	Unclear	Unclear	Yes	Yes	Yes	Yes	Unclear	Unclear	Unclear	Yes	Yes
710C	TEIXEIRA MGM	1994	IM-UFRJ	Unclear	No	Unclear	Unclear	Unclear	Yes	Yes	Yes	Yes	Unclear	Unclear	Unclear	Yes	Yes
257A	MORETTI E	2004	ELISA	Unclear	No	Unclear	Unclear	Yes	Yes	Yes	Yes	No	Yes	Yes	Unclear	Yes	Unclear
455B	DUARTE AMV	2006	IMMULITE CHAGAS IgG	Yes	Unclear	Yes	Unclear	Yes	Yes	Yes	Unclear	Yes	Unclear	Unclear	Unclear	Yes	Yes
710A	TEIXEIRA MGM	1994	HEMOBIO-CHAGAS	Unclear	No	Unclear	Unclear	Unclear	Yes	Yes	Yes	Yes	Unclear	Unclear	Unclear	Yes	Yes
597B	LEIBY DA	2000	ELISA	No	No	No	Unclear	Yes	Yes	Yes	Yes	Yes	Unclear	Unclear	Unclear	Yes	Yes
214B	MALAN AK	2006	HEMAGEN CHAGAS	Yes	No	Unclear	Unclear	Unclear	Unclear	Unclear	Yes	No	Unclear	Unclear	Unclear	Yes	Yes
257B	MORETTI E	2004	ELISA	Unclear	No	Unclear	Unclear	Yes	Yes	Yes	Yes	No	Yes	Yes	Unclear	Yes	No
46	BIOQUIM RA	2004	CRUZI-TEST ELISA	No	Yes	Unclear	Yes	Yes	Yes	Yes	Yes	Yes	Yes	Unclear	Unclear	Yes	Yes
545C	HAMERSCHLAK N	1997	ELISA	Yes	No	Yes	Unclear	Yes	Yes	Yes	Yes	Yes	Unclear	Yes	Unclear	Yes	Yes
555B	HOUGHTON RL	1999	ELISA	Unclear	No	Unclear	Unclear	Unclear	Yes	Yes	Yes	No	Unclear	Unclear	Unclear	Yes	Unclear
597D	LEIBY DA	2000	ELISA	No	No	No	Unclear	Yes	Yes	Yes	Yes	Yes	Unclear	Unclear	Unclear	Yes	Yes
329B	PIRON M	2005	ELISA	Yes	Yes	Yes	Yes	Yes	Yes	No	Yes	Yes	Yes	Yes	No	Yes	Yes
190A	LORCA M	1992	CHAGAS TEST ELISA	Unclear	Unclear	Unclear	Unclear	Yes	Unclear	Unclear	Yes	No	Yes	Yes	Unclear	Yes	No
573B	KIRCHHOFF LV	2006	CHAGAS IgG ELISA	Yes	Unclear	No	Yes	No	No	Yes	Yes	Unclear	Yes	No	Unclear	Yes	Yes
597C	LEIBY DA	2000	ELISA	No	No	No	Unclear	Yes	Yes	Yes	Yes	Yes	Unclear	Unclear	Unclear	Yes	Yes
460B	ENCISO C	2004	CHAGATEK	Unclear	No	No	Unclear	Yes	Yes	Yes	No	No	Unclear	Unclear	Unclear	Yes	Yes
999A	RIVETZ B	2007	IMMUNOCOMB II CHAGAS Ab	Yes	No	Unclear	Unclear	Unclear	Unclear	Unclear	Unclear	No	Unclear	Unclear	Unclear	Yes	Yes
999B	RIVETZ B	2007	IMMUNOCOMB II CHAGAS Ab	Unclear	No	Yes	Unclear	No	Unclear	Yes	Unclear	No	Unclear	Unclear	Unclear	Yes	Yes
999C	RIVETZ B	2007	IMMUNOCOMB II CHAGAS Ab	Unclear	No	Yes	Unclear	Unclear	Unclear	Unclear	No	No	Unclear	Unclear	Unclear	Unclear	Unclear
999D	RIVETZ B	2007	IMMUNOCOMB II CHAGAS Ab	Unclear	No	Unclear	Unclear	Unclear	Unclear	Unclear	No	No	Unclear	Unclear	Unclear	Unclear	Unclear
999E	RIVETZ B	2007	IMMUNOCOMB II CHAGAS Ab	Unclear	No	No	Unclear	Unclear	Unclear	Yes	No	No	Unclear	Unclear	Unclear	Unclear	Unclear
999F	RIVETZ B	2007	IMMUNOCOMB II CHAGAS Ab	Unclear	No	Yes	Unclear	Unclear	Unclear	Unclear	No	No	Unclear	Unclear	Unclear	Unclear	Unclear
999G	RIVETZ B	2007	IMMUNOCOMB II CHAGAS Ab	Unclear	No	Unclear	Unclear	Unclear	Unclear	Unclear	No	No	Unclear	Unclear	Unclear	Unclear	Unclear
999I	RIVETZ B	2007	IMMUNOCOMB II CHAGAS Ab	Yes	No	Yes	Unclear	Unclear	Unclear	Unclear	No	No	Unclear	Unclear	Unclear	Unclear	Unclear
999H	RIVETZ B	2007	IMMUNOCOMB II CHAGAS Ab	Yes	Unclear	Unclear	Unclear	Unclear	Unclear	Yes	No	No	Unclear	Unclear	Unclear	Unclear	Unclear
142D	CARVALHO MR	1993	ELISA	Unclear	No	Unclear	Unclear	No	Unclear	Yes	Unclear	No	Unclear	Unclear	Unclear	Yes	No
653	TOBLER LH	2007	T. cruzi ELISA	Unclear	No	No	Unclear	No	No	No	Unclear	Unclear	Unclear	Unclear	Unclear	Yes	Yes
754	GORLIN J	2008	T. cruzi ELISA	No	No	Unclear	Unclear	No	No	No	No	No	Unclear	No	Unclear	Unclear	Unclear
214A	MALAN AK	2006	CelLabs T.cruzi IgG ELISA	Yes	No	Unclear	Unclear	Unclear	Unclear	Unclear	Yes	No	Unclear	Unclear	Unclear	Yes	Yes
287A	OELEMAN WMR	1998	BIOZIMA-CHAGAS	Unclear	Unclear	Yes	Unclear	Yes	Yes	Yes	Yes	Unclear	Unclear	Unclear	Unclear	Yes	Yes
190B	LORCA M	1992	ORTHO CHAGAS ELISA	Unclear	Unclear	Unclear	Unclear	Yes	Unclear	Unclear	Yes	No	Yes	Yes	Unclear	Yes	Yes
190D	LORCA M	1992	ELISA CHAGAS-BIO CHILE	Unclear	Unclear	Unclear	Unclear	Yes	Unclear	Unclear	Yes	No	Yes	Yes	Unclear	Yes	No
190E	LORCA M	1992	ELISA GULL-BIOS CHILE	Unclear	Unclear	Unclear	Unclear	Yes	Unclear	Unclear	Yes	No	Yes	Yes	Unclear	Yes	No
257C	MORETTI E	2004	ELISA	Unclear	No	Unclear	Unclear	Yes	Yes	Yes	Yes	No	Yes	Yes	Unclear	Yes	Unclear
11	ALMEIDA E	1990	ELISA CRA/FRA	Unclear	No	No	Unclear	Unclear	Unclear	Unclear	No	No	Unclear	Unclear	No	Yes	Unclear
453	SANTOS CND	1992	ELISA FRA	No	No	No	Unclear	Unclear	Unclear	Unclear	No	No	Unclear	Unclear	No	Yes	Yes
152A	CETRON MS	1992	ELISA SA85-1.2	Unclear	No	No	Unclear	Unclear	Yes	Yes	Yes	No	Unclear	Unclear	Unclear	Unclear	Unclear
152B	CETRON MS	1992	ELISA SA85-1.1	Unclear	No	No	Unclear	Unclear	Yes	Yes	Yes	No	Unclear	Unclear	Unclear	Unclear	Unclear
152C	CETRON MS	1992	ELISA FL-160	Unclear	No	No	Unclear	Unclear	Yes	Yes	Yes	No	Unclear	Unclear	Unclear	Unclear	Unclear
152D	CETRON MS	1992	ELISA r.Ag	Unclear	No	No	Unclear	Unclear	Yes	Yes	Yes	No	Unclear	Unclear	Unclear	Unclear	Unclear
142A	CARVALHO MR	1993	ELISA CRA/FRA	Unclear	No	Unclear	Unclear	No	Unclear	Yes	Unclear	No	Unclear	Unclear	Unclear	Yes	No
318A	PERALTA JM	1994	ELISA TcD/PEPZ	Unclear	No	Yes	Unclear	Yes	Yes	Yes	Yes	Yes	Unclear	Unclear	Unclear	Yes	Yes
318B	PERALTA JM	1994	ELISA TcD	Unclear	No	Yes	Unclear	Yes	Yes	Yes	Yes	Yes	Unclear	Unclear	Unclear	Yes	Yes
318C	PERALTA JM	1994	ELISA PEPZ	Unclear	No	Yes	Unclear	Yes	Yes	Yes	Yes	Yes	Unclear	Unclear	Unclear	Yes	Yes
105	BRENIERE SF	1997	ANTI-SAPA ELISA	Unclear	No	Yes	Unclear	Yes	Yes	Yes	Yes	Unclear	Unclear	Unclear	Unclear	Yes	Yes
579A	KRAUTZ GM	1998	ELISA Hsp70s	Unclear	No	Yes	Unclear	Unclear	Unclear	Yes	Yes	No	Unclear	Unclear	Unclear	Yes	Yes
579C	KRAUTZ GM	1998	ELISA FCaBP	Unclear	No	Yes	Unclear	Unclear	Unclear	Yes	Yes	No	Unclear	Unclear	Unclear	Yes	Unclear
555A	HOUGHTON RL	1999	ELISA 2/D/E	Unclear	No	Unclear	Unclear	Unclear	Yes	Yes	Yes	No	Unclear	Unclear	Unclear	Yes	Unclear
76A	BETONICO GN	1999	ELISA PEP2 TcD TcDE2	No	No	Yes	Unclear	Yes	Yes	Yes	Yes	Unclear	Unclear	Unclear	Unclear	Yes	Yes
348B	UMEZAWA ES	1999	ELISA H49	Unclear	No	Unclear	Unclear	Yes	Unclear	Unclear	Unclear	No	Unclear	Unclear	Unclear	Yes	Yes
348C	UMEZAWA ES	1999	ELISA JL7	Unclear	No	Unclear	Unclear	Yes	Unclear	Unclear	Unclear	No	Unclear	Unclear	Unclear	Yes	Yes
348D	UMEZAWA ES	1999	ELISA A13	Unclear	No	Unclear	Unclear	Yes	Unclear	Unclear	Unclear	No	Unclear	Unclear	Unclear	Yes	Yes
348E	UMEZAWA ES	1999	ELISA B13	Unclear	No	Unclear	Unclear	Yes	Unclear	Unclear	Unclear	No	Unclear	Unclear	Unclear	Yes	Yes
348F	UMEZAWA ES	1999	ELISA JL8	Unclear	No	Unclear	Unclear	Yes	Unclear	Unclear	Unclear	No	Unclear	Unclear	Unclear	Yes	Yes
348G	UMEZAWA ES	1999	ELISA 1F8	Unclear	No	Unclear	Unclear	Yes	Unclear	Unclear	Unclear	No	Unclear	Unclear	Unclear	Yes	Yes
348H	UMEZAWA ES	1999	ELISA GST	Unclear	No	Unclear	Unclear	Yes	Unclear	Unclear	Unclear	No	Unclear	Unclear	Unclear	Yes	Yes
471A	FERREIRA AW	2001	TCF-ELISA	Unclear	No	Yes	Unclear	Unclear	Unclear	Yes	Yes	No	Unclear	Unclear	Unclear	Yes	Yes
231	MEIRA WSF	2002	rCPP-ELISA	Unclear	No	Unclear	Unclear	Yes	Yes	Yes	Yes	No	Unclear	Unclear	Unclear	Yes	Yes
349A	UMEZAWA ES	2003	MIX ELISA	Unclear	No	Unclear	Unclear	Unclear	Unclear	Yes	Yes	Unclear	Unclear	Unclear	Unclear	Yes	Yes
349D	UMEZAWA ES	2003	ELISA B13	Unclear	No	Unclear	Unclear	Unclear	Unclear	Yes	Yes	Yes	Unclear	Unclear	Unclear	Yes	No
349E	UMEZAWA ES	2003	ELISA IF8	Unclear	No	Unclear	Unclear	Unclear	Unclear	Yes	Yes	Unclear	Unclear	Unclear	Unclear	Yes	No
349F	UMEZAWA ES	2003	ELISA H49	Unclear	No	Unclear	Unclear	Unclear	Unclear	Yes	Yes	Unclear	Unclear	Unclear	Unclear	Yes	No
221A	MARCIPAR IS	2004	ELISA TcP2B-MBP	Unclear	No	Unclear	Unclear	Yes	Yes	Yes	Yes	No	Unclear	Unclear	No	Yes	Yes
221B	MARCIPAR IS	2004	ELISA TcP2B-TRX	Unclear	No	Unclear	Unclear	Yes	Yes	Yes	Yes	No	Unclear	Unclear	No	Yes	Yes
351A	UMEZAWA ES	2004	ELISA JM	No	No	Unclear	Unclear	No	Unclear	Unclear	Unclear	No	Unclear	Unclear	Unclear	Yes	Yes
223	MARCIPAR IS	2005	ELISA RC29FL	No	No	Yes	Unclear	Yes	Yes	Yes	Yes	Unclear	Unclear	Unclear	Unclear	Yes	Yes
547A	MARIN MH	2006	UMELISA P1	Unclear	No	No	Unclear	Unclear	Unclear	Unclear	No	No	Unclear	Unclear	Unclear	Yes	Yes
547B	MARIN MH	2006	UMELISA P2	Unclear	No	No	Unclear	Unclear	Unclear	Unclear	No	No	Unclear	Unclear	Unclear	Yes	Yes
547C	MARIN MH	2006	UMELISA QCHA-1	Unclear	No	No	Unclear	Unclear	Unclear	Unclear	No	No	Unclear	Unclear	Unclear	Yes	Yes
547D	MARIN MH	2006	UMELISA QCHA-2	Unclear	No	No	Unclear	Unclear	Unclear	Unclear	No	No	Unclear	Unclear	Unclear	Yes	Yes
547E	MIRIN MH	2006	UMELISA QCHA-3	Unclear	No	No	Unclear	Unclear	Unclear	Unclear	No	No	Unclear	Unclear	Unclear	Yes	Yes
547F	MARIN MH	2006	UMELISA QCHA-4	Unclear	No	No	Unclear	Unclear	Unclear	Unclear	No	No	Unclear	Unclear	Unclear	Yes	Yes
547G	MARIN MH	2006	UMELISA QCHA-5	Unclear	No	No	Unclear	Unclear	Unclear	Unclear	No	No	Unclear	Unclear	Unclear	Yes	Yes
547H	MARIN MH	2006	UMELISA QCHA-6	Unclear	No	No	Unclear	Unclear	Unclear	Unclear	No	No	Unclear	Unclear	Unclear	Yes	Yes
154	CHANG CD	2006	PRISM CHAGAS	Unclear	No	No	Unclear	No	Yes	Yes	Yes	No	Unclear	Unclear	Yes	Yes	Yes
517	GOMES YM	2001	EIE-RECOMBINANTE CHAGAS	Unclear	No	Yes	Unclear	Unclear	Yes	Yes	Yes	No	Unclear	Unclear	Unclear	Yes	Yes
494A	GADELHA AAM	2003	EIE-RECOMBINANTE CHAGAS	Yes	No	Unclear	Unclear	Unclear	Unclear	Unclear	Yes	No	Unclear	Unclear	Unclear	Yes	Yes
329D	PIRON M	2005	ELISA	Yes	Yes	Yes	Yes	Yes	Yes	No	Yes	Yes	Yes	Yes	No	Yes	Yes
313	PASTINI AC	1994	DIA KIT BIO-CHAGAS	Unclear	No	Yes	Unclear	Unclear	Yes	Yes	Yes	No	Unclear	Unclear	No	Unclear	No
122F	CABALERO ZC	2007	PATHOZYME CHAGAS	Unclear	No	No	Unclear	Unclear	Yes	Yes	Yes	No	Unclear	Unclear	Unclear	Yes	Yes
329C	PIRON M	2005	CHAGATEST	Yes	Yes	Yes	Yes	Yes	Yes	No	Yes	Yes	Yes	Yes	No	Yes	Yes
83	BLEJER JL	2005	CHAGATEST 3.0	Unclear	Unclear	Yes	Unclear	Yes	Yes	Yes	No	No	Unclear	Unclear	Unclear	Yes	Yes
122E	CABALERO ZC	2007	CHAGATEST REC 3.0	Unclear	No	No	Unclear	Unclear	Yes	Yes	Yes	No	Unclear	Unclear	Unclear	Yes	Yes
50	AVILA HA	1993	PCR	No	No	Unclear	Unclear	Yes	Yes	Yes	Yes	Yes	Unclear	Unclear	Unclear	Yes	Unclear
388	WINKER P	1994	PCR HIBRIDIZATION	Unclear	No	Unclear	Unclear	Yes	Yes	Yes	Yes	No	Unclear	Unclear	Unclear	Yes	Unclear
113	BRITTO C	1994	PCR	Unclear	Unclear	Yes	Unclear	Yes	Yes	Yes	Yes	Yes	Unclear	Unclear	Unclear	Yes	Unclear
1	ESPINOZA AG	1996	PCR	Unclear	Unclear	Unclear	Unclear	Yes	Yes	Yes	Yes	No	Unclear	Unclear	Unclear	Yes	Unclear
157B	CHIARAMONTE MG	1996	PCR	Unclear	Unclear	Unclear	Unclear	Yes	Yes	Yes	Yes	Unclear	Unclear	Unclear	Unclear	Yes	Unclear
566	JUNQUEIRA ACV	1996	PCR	Unclear	Unclear	No	Yes	Yes	Yes	Yes	Yes	No	Unclear	Unclear	Unclear	Yes	Yes
389	WINKER P	1997	PCR	Unclear	Unclear	Yes	Yes	Yes	Yes	Yes	Yes	Yes	Unclear	Unclear	Unclear	Yes	Yes
140	CARRIAZO CS	1998	PCR HIBRIDIZATION	Unclear	No	Unclear	No	Unclear	Unclear	Yes	Yes	No	Unclear	Unclear	Unclear	Yes	Yes
157A	CHIARAMONTE MG	1999	PCR	Unclear	Unclear	Unclear	Unclear	Yes	Yes	Yes	Yes	Unclear	Unclear	Unclear	Unclear	Yes	Unclear
514	GOMES ML	1999	PCR	Unclear	No	Yes	Unclear	Yes	Yes	Yes	Unclear	Yes	Unclear	Unclear	Unclear	Yes	Unclear
662A	SANTOS GR	1999	PCR	Unclear	Unclear	Unclear	Unclear	Yes	Yes	Yes	Yes	Yes	Unclear	Unclear	Unclear	Yes	Yes
662B	SANTOS GR	1999	PCR	Unclear	Unclear	Unclear	Unclear	Yes	Yes	Yes	Yes	Unclear	Unclear	Unclear	Unclear	Yes	Yes
662C	SANTOS GR	1999	PCR NESTED	Unclear	Unclear	Unclear	Unclear	Yes	Yes	Yes	Yes	Yes	Unclear	Unclear	Unclear	Yes	Yes
146	CASTRO AM	2002	PCR HIBRIDIZATION	Unclear	Yes	Yes	Unclear	Yes	Yes	Yes	Yes	Yes	Yes	Yes	Unclear	Yes	Yes
543	GUTIERREZ R	2004	PCR	Unclear	Unclear	Unclear	Unclear	Yes	Yes	Yes	Yes	Unclear	Unclear	Unclear	Unclear	Yes	No
455A	DUARTE AMV	2006	PCR	Yes	Unclear	Yes	Unclear	Yes	Yes	Yes	Unclear	Yes	Unclear	Unclear	Unclear	Yes	Yes
330	PIRON M	2007	PCR REAL-TIME & NESTED	Unclear	Unclear	Unclear	Unclear	Unclear	Yes	Yes	Yes	No	Unclear	Unclear	Unclear	Yes	Yes
749	GIL J	2007	PCR	No	No	Yes	Unclear	Yes	Yes	Yes	Yes	Unclear	Unclear	Unclear	Unclear	Yes	Yes
751A	FITZWATER S	2008	PCR CLOT	Unclear	Unclear	Yes	Unclear	Yes	Yes	Yes	Yes	Unclear	Yes	Yes	Unclear	Yes	Unclear
751B	FITZWATER S	2008	PCR	Unclear	Unclear	Yes	Unclear	Yes	Yes	Yes	Yes	Unclear	Yes	Yes	Unclear	Yes	Unclear
751C	FITZWATER S	2008	PCR BUFFY-COAT	Unclear	Unclear	Yes	Unclear	Yes	Yes	Yes	Yes	Unclear	Yes	Yes	Unclear	Yes	Unclear
