# Supplementary material for: ELISA versus PCR for diagnosis of chronic Chagas disease: systematic review and meta-analysis
Source: BMC Infect Dis. 2010 Nov 25;10:337. doi: 10.1186/1471-2334-10-337 (PMC3004908; doi:10.1186/1471-2334-10-337)
Supplement: Additional file 5 — Primers used in PCR tests in each of the original investigations reviewed. *Intermediate products. [file 1471-2334-10-337-S5.XLSX]

## Sheet: PCRsondas
StudyId	Author	Year	guanididna	boiled	oligonucleotides	sense	reverse	Região Amplificada	product	lastprobe	OBSERVAÇÕES	obs1	observações3
Colunas1	Colunas12	Colunas13	Colunas2	Colunas3	Colunas4	Colunas5	Colunas6	Colunas7	Colunas8	Colunas9	PTN. REC.
50	AVILA HA	1993	Yes	No	S35-S36	S35 - 5'- AAATAATGTACGGG[T/G]GAGATGCATGA - 3'	S36 - 5'- GGGTTCGATTGGGGTTGGTGT -3'	k-DNA	330bp*	S67 5'-TGGTTTTGGGAGGG[C/GG][C/G][T/G]TCAA[A/C]TTT-3'	MINICÍRCULO
388	WINKER P	1994	Yes	Yes	121-122	121 - 5'- AAATAATGTACGGG[T/G]GAGATGCATGA - 3'	122 - 5'GGTTCGATTGGGGTTGGTGTAATATA-3'	k-DNA	330bp	119 - 5' TGGTTTTGGGAGGGG(C/G)(G/C)(T/G)TCAA(A/C)TTT-3'	MINICÍRCULO
113	BRITTO C	1995	Yes	Yes	121-122	121 - 5'- AAATAATGTACGGG[T/G]GAGATGCATGA - 3'	122 - 5'GGTTCGATTGGGGTTGGTGTAATATA-3'	k-DNA	330bp		REPETITIVO
1	ESPINOZA AG	1996	Yes	Yes	T1 -T2	T1 - 5'- GACGGCCAAGAACGCCAAGGAC- 3'	T2- 5' - TCACGCGCTCTCCGGCACGTTGTC- 3'	Amino-terminal	207bp		MINICÍRCULO
566	JUNQUEIRA ACV	1996	Yes	Yes	121-122	121 - 5'- AAATAATGTACGGG[T/G]GAGATGCATGA - 3'	122 - 5'GGTTCGATTGGGGTTGGTGTAATATA-3'	k-DNA	330bp		MINICÍRCULO
389	WINKER P	1997	Yes	Yes	121-122	121 - 5'- AAATAATGTACGGG[T/G]GAGATGCATGA - 3'	122 - 5'GGTTCGATTGGGGTTGGTGTAATATA-3'	k-DNA	330bp		REPETITIVO
140	CARRIAZO CS	1998	Yes	Yes	O1-O2	O1- 5'- TGGCTTGGAGGAGTTATTGT-3'	O2- 5' AGGAGTGACGGTTGATCAGT-3'	Nuclear	220bp*	NA	REPETITIVO
514	GOMES ML	1999	Yes	Yes	121-122	121 - 5'- AAATAATGTACGGG[T/G]GAGATGCATGA - 3'	122 - 5'GGTTCGATTGGGGTTGGTGTAATATA-3'	k-DNA	330bp		MINICÍRCULO		duvidosos como doentes
157A	CHIARAMONTE MG	1999	Yes	No	TCZ1-TCZ2	TCZ1- 5' CGAGCTCTTGCCCACACGGGTTGCT-3'	TCZ2- 5' CCTCCAAGCAGCGGATAGTTCAGG-3'	NUCLEAR (DNA satelite)	188bp		MINICÍRCULO
157B	CHIARAMONTE MG	1999	Yes	Yes	121-122	121 - 5'- AAATAATGTACGGG[T/G]GAGATGCATGA - 3'	122 - 5'GGTTCGATTGGGGTTGGTGTAATATA-3'	k-DNA	330bp		MINICÍRCULO		inconclusivos excluidos
662A	SANTOS GR	1999	Yes	No	TCZ1-TCZ2	TCZ1- 5' CGAGCTCTTGCCCACACGGGTTGCT-3'	TCZ2- 5' CCTCCAAGCAGCGGATAGTTCAGG-3'	NUCLEAR (DNA satelite)	188bp		MINICÍRCULO		inconclusivos como doentes
662B	SANTOS GR	1999	Yes	No	121-122	121 - 5'- AAATAATGTACGGG[T/G]GAGATGCATGA - 3'	122 - 5'GGTTCGATTGGGGTTGGTGTAATATA-3'	k-DNA	330bp		MINICÍRCULO
662C	SANTOS GR	1999	Yes	No	89/90 - 121	89# - 5' AGGTGGGGTTCGATTGGGGTTGG 3' 90# 5'- GGGAGGTGGGGGTTCGATTGGGGTTGG-3'	121 - 5'- AAATAATGTACGGG[T/G]GAGATGCATGA - 3'	k-DNA	120bp* 289bp	91# 5'-G(G/C)CCC(C/A)AAA(T/G)TTGAACGCCCCTCCC-3' 122 5'-GGTTCGATTGGGGTTGGTGTAATATA-3'	MINICÍRCULO
146	CASTRO AM	2002	Yes	Yes	121-122	121 - 5'- AAATAATGTACGGG[T/G]GAGATGCATGA - 3'	122 - 5'GGTTCGATTGGGGTTGGTGTAATATA-3'	k-DNA	330bp*	5' TGGTTTTGGGAGGGGCGTTCAAATTT 3'	REPETITIVO
543	GUTIERREZ R	2004	Yes	Yes	121-122	121 - 5'- AAATAATGTACGGG[T/G]GAGATGCATGA - 3'	122 - 5'GGTTCGATTGGGGTTGGTGTAATATA-3'	k-DNA	330bp		MINICÍRCULO
455A	DUARTE AMV	2006	NA	NA	121-122	121 - 5'- AAATAATGTACGGG[T/G]GAGATGCATGA - 3'	122 - 5'GGTTCGATTGGGGTTGGTGTAATATA-3'	k-DNA	330bp		Minicírculo
330	PIRON M	2007	No	No	round1(TCZ1-TCZ2) round2(TCZ3-TCZ4)	round 1(TCZ1- 5' CGAGCTCTTGCCCACACGGGTTGCT-3') round 2(TCZ3 -5' TGCTGCCASTCGGCTGATCGTTTTCGA-3')	round 1(TCZ2- 5' CCTCCAAGCAGCGGATAGTTCAGG-3') round2 (TCZ4 - 5' CARGSTTGTTTGGTGTCCAGTGTGTGA -3')	NUCLEAR (DNA satelite)	round1(188bp) round2(149bp)*	nested(CRUZI1 5'-ASTCGGCTGATCGTTTTCGA-3' / CRUZI2 5'- AATTCCTCCAAGCAGCGGATA-3') real-time(CRUZI3 5'- CACACACTGGACACCAA- 3')	HISTONA
749	GIL J	2007	No	No	TcH2AF - TcH2AR	TcH2AF- 5' AGTGGCAGACTTTGGGGTC -3'	TcH2AR -5' GAGAGTGATGGGAGAGC-3'	HISTONA H2A T.CRUZI	234bp		MINICÍRCULO
751A	FITZWATER S	2008	No	No	121-122	121 - 5'- AAATAATGTACGGG[T/G]GAGATGCATGA - 3'	122 - 5'GGTTCGATTGGGGTTGGTGTAATATA-3'	k-DNA	330bp		MINICÍRCULO
751B	FITZWATER S	2008	No	No	121-122	121 - 5'- AAATAATGTACGGG[T/G]GAGATGCATGA - 3'	122 - 5'GGTTCGATTGGGGTTGGTGTAATATA-3'	k-DNA	330bp		MINICÍRCULO
751C	FITZWATER S	2008	No	No	121-122	121 - 5'- AAATAATGTACGGG[T/G]GAGATGCATGA - 3'	122 - 5'GGTTCGATTGGGGTTGGTGTAATATA-3'	k-DNA	330bp
* intermediate products
