# Supplementary material for: ELISA versus PCR for diagnosis of chronic Chagas disease: systematic review and meta-analysis
Source: BMC Infect Dis. 2010 Nov 25;10:337. doi: 10.1186/1471-2334-10-337 (PMC3004908; doi:10.1186/1471-2334-10-337)
Supplement: Additional file 6 — Heterogeneity (I2) estimates and its 95% confidence limits for ELISA, ELISA-rec, PCR and selected subgroups. DOR - diagnostic odds ratio; ELISA - enzyme linked immunosorbent assay; ELISA-rec - ELISA with recombinant antigens; inf cl - inferior confidence limit; N - number of tests included in subgroups; PCR - polymerase chain reaction; Se - sensitivity; Sp Specificity; sup cl - superior confidence limit. [file 1471-2334-10-337-S6.XLS]

## Sheet: Table5
Group	Subgroup (N)	Se I2	Se I2 inf cl	Se I2 sup cl	Sp I2	Sp I2 inf cl	Sp I2 sup cl	DOR I2	DOR I2 inf cl	DOR I2 sup cl
ELISA	Overall(115)	95.68	95.19	96.11	95.57	95.07	96.02	92.22	91.16	93.15
	QUADAS 11 = Yes(16)	48.12	7.37	70.94	57.96	26.79	75.85	0	0	45.27
	Comercial Phase 3(5)	86.52	70.7	93.8	95.66	92.39	97.53	30.35	0	73.16
ELISA-rec	Overall(49)	98.22	97.98	98.43	90.67	88.51	92.42	93.55	92.23	94.65
	Comercial Phase 3(3)	0	0	82.24	84.19	52.67	94.72	0	0	84.53
PCR	Overall(21)	98.69	98.44	98.89	84.66	77.76	89.41	70.29	53.69	80.94
	With guanidine/boiled(10)	89.85	83.48	93.77	89.85	83.48	93.77	77.74	59.25	87.84
	With guanidine/not boiled(5)	99.24	98.95	99.45	61.2	0	85.43	66.98	14.27	87.28
	No guanidine/not boiled(5)	94.57	90.09	97.02	76.67	43.25	90.41	10.88	0	81.47
