# Supplementary material for: ELISA versus PCR for diagnosis of chronic Chagas disease: systematic review and meta-analysis
Source: BMC Infect Dis. 2010 Nov 25;10:337. doi: 10.1186/1471-2334-10-337 (PMC3004908; doi:10.1186/1471-2334-10-337)
Supplement: Additional file 7 — Summary Sensitivity and Specificity estimated by bivariate random model in selected subgroups. ( ): number of tests in each group; FPR: False positive rate or 1-Specificity; MCMC: Monte Carlo Markov Chain; ML: Maximum likelihood; Reff: Random effect; SD: Standard deviation; TPR: True positive rate or Sensitivity; upper and lower: 95% confidence limits. [file 1471-2334-10-337-S7.XLS]

## Sheet: Plan1
Table XX - Random Bivariate Fit for group ELISA - overall (115)
	ML	lower limit	upper limit	SD of REff	lower limit	upper limit	MCMC median	lower limit	upper limit
(average) TPR%	94.7006	92.5663	96.2469	25.3086	22.3542	28.9453	96.2563	96.2563	96.2563
(average) FPR%	1.16797	0.821622	1.65787	223.068	196.832	255.299	1.16797	1.16797	1.16797
SD logit TPR	1.63299	-	-	-	-	-	25.6373	22.6665	29.4278
SD logit FPR	1.63299	-	-	-	-	-	225.224	198.679	257.52
correlation	0	-	-	-	-	-	-0.480132	-0.608554	-0.328966
Correlation negative - threshold model not appropriate
	ML	lower limit	upper limit	SD of REff	lower limit	upper limit	MCMC median	lower limit	upper limit
Table 7A - Random Bivariate fit for group ELISA - QUADAS 11 = Yes (16)
(average) TPR%	97.848	96.4689	98.6957	0.000126598	2.6064e-09	0.904523	97.6866	96.7086	98.515
(average) FPR%	3.66184	2.36787	5.62221	0.405318	3.60761e-05	1.2079	3.74185	2.41334	5.36869
SD logit TPR	0.718146	-	-	-	-	-	0.916764	0.33173	2.14888
SD logit FPR	0.690934	-	-	-	-	-	0.831984	0.361431	1.55318
correlation	0.966852	-	-	-	-	-	0.982485	0.297685	0.999999
Correlation positive
Table 7B- Random Bivariate fit for group ELISA - Comercial Phase 3 (5)
	ML	lower limit	upper limit	SD of REff	lower limit	upper limit	MCMC median	lower limit	upper limit
(average) TPR%	97.1227	86.6006	99.436	2.09986	0.906741	6.07016	94.3035	94.3035	94.3035
(average) FPR%	0.408789	0.0707299	2.32503	237.733	137.236	533.871	0.0905357	0.0905357	0.0905357
SD logit TPR	1.63299	-	-	-	-	-	1.72498	0.868135	5.59519
SD logit FPR	1.63299	-	-	-	-	-	319.892	161.941	1034.65
correlation	0	-	-	-	-	-	-0.276645	-0.927926	0.796734
Correlation negative - threshold model not appropriate
Table XX - Random Bivariate fit for group ELISA-rec overall (49)
	ML	lower limit	upper limit	SD of REff	lower limit	upper limit	MCMC median	lower limit	upper limit
(average) TPR%	90.6583	90.0431	91.2392	31.8479	26.4598	39.3935	93.3657	93.3657	93.3657
(average) FPR%	1.26524	0.722736	2.20592	85.1288	70.7867	105.218	1.26524	1.26524	1.26524
SD logit TPR	1.63299	-	-	-	-	-	32.4267	26.9178	40.1733
SD logit FPR	1.63299	-	-	-	-	-	86.4643	71.6274	107.994
correlation	0	-	-	-	-	-	-0.381097	-0.600301	-0.113506
Correlation negative - threshold model not appropriate
Table 7C - Random Bivariate fit for group ELISA-rec - Comercial Phase 3 (3)
	ML	lower limit	upper limit	SD of REff	lower limit	upper limit	MCMC median	lower limit	upper limit
(average) TPR%	99.178	97.4257	99.7407	2.54019e-08	4.41092e-21	0.829022	99.2764	97.9794	99.8541
(average) FPR%	2.61573	1.26597	5.32693	0.611852	9.57456e-13	4.13815	2.49204	0.545256	11.4962
SD logit TPR	NA	-	-	-	-	-	NA	NA	NA
SD logit FPR	NA	-	-	-	-	-	NA	NA	NA
correlation	NA	-	-	-	-	-	NA	NA	NA
bivariate model did not converged properly.
Table XX - Random Bivariate fit for group PCR overall (21)
	ML	lower limit	upper limit	SD of REff	lower limit	upper limit	MCMC median	lower limit	upper limit
(average) TPR%	53.9357	47.632	92.3047	2.98873	2.11222	4.39247	55.2695	55.2695	55.2695
(average) FPR%	1.98675	0.771395	5.02008	18.3495	13.9787	25.7599	1.09256	1.09256	1.09256
SD logit TPR	1.63299	-	-	-	-	-	2.10044	1.56999	3.01359
SD logit FPR	1.63299	-	-	-	-	-	18.9516	14.1471	26.8563
correlation	0	-	-	-	-	-	-0.182411	-0.566061	0.271326
Correlation negative - threshold model not appropriate
Table 7D - Random Bivariate fit for group PCR With guanidine/boiled (10)
	ML	lower limit	upper limit	SD of REff	lower limit	upper limit	MCMC median	lower limit	upper limit
(average) TPR%	92.749	NA	NA	NA	NA	NA	92.2456	69.5234	99.0835
(average) FPR%	2.68479	NA	NA	NA	NA	NA	2.30089	0.241374	19.1225
SD logit TPR	1.96158	-	-	-	-	-	2.67638	1.76184	4.2901
SD logit FPR	1.96158	-	-	-	-	-	4.1844	2.02548	7.37399
correlation	0.596581	-	-	-	-	-	0.656132	0.0436802	0.893685
Correlation positive - NA: ML values not estimated with comon variance
Table 7E - Random Bivariate fit for group PCR With guanidine/not boiled (5)
	ML	lower limit	upper limit	SD of REff	lower limit	upper limit	MCMC median	lower limit	upper limit
(average) TPR%	44.1075	NA	NA	NA	NA	NA	47.9441	11.682	84.414
(average) FPR%	0.239146	NA	NA	NA	NA	NA	0.0356081	0.00033772	3.90443
SD logit TPR	1.96158	-	-	-	-	-	2.67638	1.76184	4.2901
SD logit FPR	2.64792	-	-	-	-	-	4.1844	2.02548	7.37399
correlation	0.596581	-	-	-	-	-	0.656132	0.0436802	0.893685
Correlation positive - NA: ML values not estimated with comon variance
Table 7F - Random Bivariate fit for group PCR No guanidine/not boiled (5)
	ML	lower limit	upper limit	SD of REff	lower limit	upper limit	MCMC median	lower limit	upper limit
(average) TPR%	58.3053	NA	NA	NA	NA	NA	49.8105	11.5803	84.414
(average) FPR%	0.0667964	NA	NA	NA	NA	NA	0.0353777	3.32637e-05	0.916123
SD logit TPR	1.96158	-	-	-	-	-	2.67638	1.76184	4.2901
SD logit FPR	2.64792	-	-	-	-	-	4.1844	2.02548	7.37399
correlation	0.596581	-	-	-	-	-	0.656132	0.0436802	0.893685
Correlation positive - NA: ML values not estimated with comon variance
TPR - True positive rate or Sensitivity
FPR - False positive rate or 1-Specificity
ML - Maximum likelihood
MCMC - Monte Carlo Markov Chain
SD - Standard deviation
REff - Random effect
upper and lower are 95% confidence limits
() - number of tests in each group

## Sheet: Relatório de Compatibilidade
	Relatório de Compatibilidade para Table6.xls
	Executar em 03/08/2010 11:30
	Não há suporte para os recursos a seguir nas versões anteriores do Excel. Esses recursos poderão ser perdidos ou prejudicados quando você salvar a pasta de trabalho em um formato de arquivo anterior.
	Perda insignificante de fidelidade			Núm. de ocorrências
	Algumas fórmulas nesta pasta de trabalho estão vinculadas a outras pastas de trabalho que estão fechadas. Quando as fórmulas forem recalculadas em versões anteriores do Excel sem que as pastas de trabalho vinculadas sejam abertas, não será possível retornar caracteres além do limite de 255.			228
				'Plan1'!B3:J4
				'Plan1'!B5:B7
				'Plan1'!H5:J7
				'Plan1'!B12:J13
				'Plan1'!B14:B16
				'Plan1'!H14:J16
				'Plan1'!B21:J22
				'Plan1'!B23:B25
				'Plan1'!H23:J25
				'Plan1'!B30:J31
				'Plan1'!B32:B34
				'Plan1'!H32:J34
				'Plan1'!B39:J40
				'Plan1'!B48:J49
				'Plan1'!B50:B52
				'Plan1'!H50:J52
				'Plan1'!B57:B61
				'Plan1'!H57:J61
				'Plan1'!B66:B70
				'Plan1'!H66:J70
				'Plan1'!B75:B79
				'Plan1'!H75:J79
